# Supplementary material for: GSK3β Inhibition Prevents Macrophage Reprogramming by High-Dose Methotrexate
Source: J Innate Immun. 2022 Nov 14;15(1):283–96. doi: 10.1159/000526622 (PMC10643894; doi:10.1159/000526622)
Supplement: Supplementary file 1 — Supplementary data [file jin-0015-0283-s01.xlsx]

## Sheet: Figure 1C
Supplementary Table 1: Position of the indicated genes within the Ranked comparisons of GSEA shown in Figure 1C. Significant enrichments are indicated in yellow and their corresponding leading edge genes are also highlighted in yellow. Non-significant enrichments (NES >0,250), and their corresponding leading edge genes, are highlighted in orange.
HALLMARK_TNF_SIGNALING_VIA_NFKB							HALLMARK_INFLAMMATORY_RESPONSE							HALLMARK_P53_PATHWAY							HALLMARK_INTERFERON_GAMMA_RESPONSE							HALLMARK_INTERFERON_ALPHA_RESPONSE							HALLMARK_G2M_CHECKPOINT
NES, 1.8748642; FDRq, 0.00							NES, 1.7677848; FDRq, 0.00							NES, 1.5472022; FDRq, 0.004							NES, 1.7560873; FDRq, 0.00							NES 1.7198541; FDRq, 0.00							NES, -1.2031642; FDRq, 0.65
NAME	PROBE	RANK IN GENE LIST	RANK METRIC SCORE	RUNNING ES	CORE ENRICHMENT		NAME	PROBE	RANK IN GENE LIST	RANK METRIC SCORE	RUNNING ES	CORE ENRICHMENT		NAME	PROBE	RANK IN GENE LIST	RANK METRIC SCORE	RUNNING ES	CORE ENRICHMENT		NAME	PROBE	RANK IN GENE LIST	RANK METRIC SCORE	RUNNING ES	CORE ENRICHMENT		NAME	PROBE	RANK IN GENE LIST	RANK METRIC SCORE	RUNNING ES	CORE ENRICHMENT		NAME	PROBE	RANK IN GENE LIST	RANK METRIC SCORE	RUNNING ES	CORE ENRICHMENT
row_0	CCL20	13	7.69282	0.020585	Yes		row_0	CCL20	13	7.69282	0.0238945	Yes		row_0	RRAD	31	6.79756	0.0301859	Yes		row_0	CXCL11	46	6.36314	0.01988	Yes		row_0	CXCL11	46	6.36314	0.0400068	Yes		row_0	MT2A	557	3.49864	0.00568513	No
row_1	INHBA	26	6.99238	0.0392842	Yes		row_1	CSF3	16	7.5387	0.0479799	Yes		row_1	IL1A	32	6.79102	0.0622743	Yes		row_1	CXCL10	107	5.43443	0.0355661	Yes		row_1	CXCL10	107	5.43443	0.0728904	Yes		row_1	SLC38A1	779	2.98775	0.0264238	No
row_2	IL1A	32	6.79102	0.0578601	Yes		row_2	INHBA	26	6.99238	0.0698743	Yes		row_2	NHLH2	80	5.76114	0.0865651	Yes		row_2	IL6	124	5.26989	0.0534091	Yes		row_2	C1S	144	5.09702	0.104989	Yes		row_2	EFNA5	782	2.98619	0.0608037	No
row_3	CXCL11	46	6.36314	0.0747468	Yes		row_3	IL1A	32	6.79102	0.0913716	Yes		row_3	LIF	95	5.54995	0.111916	Yes		row_3	ZBP1	134	5.17804	0.0713603	Yes		row_3	IFI27	169	4.91825	0.136628	Yes		row_3	BCL3	1990	1.56246	0.00357531	No
row_4	AREG	61	6.13355	0.0909326	Yes		row_4	CXCL11	46	6.36314	0.110996	Yes		row_4	PLK2	96	5.5437	0.138111	Yes		row_4	CCL7	136	5.16734	0.0897724	Yes		row_4	IFITM1	219	4.67872	0.165103	Yes		row_4	ATF5	2086	1.46266	0.0145508	No
row_5	LIF	95	5.54995	0.10431	Yes		row_5	CXCL8	66	6.05213	0.129247	Yes		row_5	ZNF365	114	5.37452	0.162446	Yes		row_5	C1S	144	5.09702	0.107559	Yes		row_5	RSAD2	223	4.65554	0.196274	Yes		row_5	EGF	2098	1.45169	0.0306386	No
row_6	PLK2	96	5.5437	0.119728	Yes		row_6	LIF	95	5.54995	0.145325	Yes		row_6	TPD52L1	225	4.62361	0.177432	Yes		row_6	IFI27	169	4.91825	0.123645	Yes		row_6	IFI44L	244	4.51806	0.225466	Yes		row_6	SLC7A5	2459	1.09022	0.0207822	No
row_7	CXCL10	107	5.43443	0.134219	Yes		row_7	CXCL10	107	5.43443	0.162091	Yes		row_7	TNFSF9	236	4.55699	0.198341	Yes		row_7	TNFAIP6	188	4.81631	0.139742	Yes		row_7	ISG20	295	4.26801	0.251113	Yes		row_7	UCK2	3043	1.0013	-0.00401052	No
row_8	CSF2	118	5.31457	0.148377	Yes		row_8	MET	111	5.38732	0.179205	Yes		row_8	SFN	253	4.47916	0.218508	Yes		row_8	RSAD2	223	4.65554	0.154265	Yes		row_8	OASL	335	4.11645	0.276421	Yes		row_8	EXO1	3395	0.811276	-0.0165288	No
row_9	IL6	124	5.26989	0.162722	Yes		row_9	IL6	124	5.26989	0.195381	Yes		row_9	CLCA2	274	4.35831	0.237854	Yes		row_9	IFI44L	244	4.51806	0.169171	Yes		row_9	ISG15	355	4.06447	0.302619	Yes		row_9	SLC7A1	3408	0.797296	-0.00806467	No
row_10	GFPT2	153	5.03301	0.174973	Yes		row_10	CCL7	136	5.16734	0.21129	Yes		row_10	EPS8L2	328	4.14351	0.254127	Yes		row_10	IDO1	256	4.47158	0.184472	Yes		row_10	MX1	375	3.97315	0.328202	Yes		row_10	PBK	3460	0.772783	-0.00231629	No
row_11	TNFAIP6	188	4.81631	0.186248	Yes		row_11	TNFAIP6	188	4.81631	0.223577	Yes		row_11	PTPN14	437	3.78687	0.265285	Yes		row_11	ISG20	295	4.26801	0.19736	Yes		row_11	IFIT3	402	3.90518	0.352894	Yes		row_11	BRCA2	3537	0.740706	0.00150216	No
row_12	EDN1	221	4.65913	0.19721	Yes		row_12	CD70	191	4.80668	0.238889	Yes		row_12	GADD45A	469	3.71541	0.280907	Yes		row_12	OASL	335	4.11645	0.209644	Yes		row_12	IFIT2	403	3.89156	0.379105	Yes		row_12	PML	3600	0.715554	0.00590319	No
row_13	IL7R	222	4.65606	0.21016	Yes		row_13	IFITM1	219	4.67872	0.252231	Yes		row_13	SOCS1	511	3.6032	0.295376	Yes		row_13	ISG15	355	4.06447	0.22299	Yes		row_13	USP18	515	3.58982	0.396402	Yes		row_13	G3BP1	3654	0.69413	0.010618	No
row_14	TNFRSF9	235	4.56301	0.222102	Yes		row_14	EDN1	221	4.65913	0.267131	Yes		row_14	EPHA2	603	3.37926	0.305668	Yes		row_14	MX1	375	3.97315	0.23601	Yes		row_14	LAMP3	516	3.58342	0.420538	Yes		row_14	CDC6	3778	0.647181	0.0104244	No
row_15	TNFSF9	236	4.55699	0.234777	Yes		row_15	IL7R	222	4.65606	0.282083	Yes		row_15	KRT17	630	3.30081	0.319643	Yes		row_15	IFIT3	402	3.90518	0.24835	Yes		row_15	CMPK2	912	2.82985	0.41511	Yes		row_15	ORC6	3788	0.642093	0.0172822	No
row_16	CXCL3	260	4.46179	0.245751	Yes		row_16	TNFRSF9	235	4.56301	0.295989	Yes		row_16	SLC7A11	647	3.262	0.334058	Yes		row_16	IFIT2	403	3.89156	0.262263	Yes		row_16	IRF7	969	2.66181	0.429567	Yes		row_16	CDC45	3862	0.617284	0.0198617	No
row_17	FOSB	270	4.37614	0.257361	Yes		row_17	TNFSF9	236	4.55699	0.310624	Yes		row_17	PHLDA3	707	3.16223	0.345321	Yes		row_17	C1R	429	3.81131	0.27433	Yes		row_17	LY6E	1079	2.52983	0.439849	Yes		row_17	MYBL2	3965	0.584408	0.0202525	No
row_18	IL1B	282	4.33225	0.268724	Yes		row_18	IL1B	282	4.33225	0.321731	Yes		row_18	CDKN1A	708	3.15964	0.36025	Yes		row_18	SLAMF7	493	3.6744	0.283536	Yes		row_18	HELZ2	1148	2.45906	0.452196	Yes		row_18	MARCKS	4087	0.543393	0.0189844	No
row_19	SERPINE1	345	4.10095	0.276262	Yes		row_19	SERPINE1	345	4.10095	0.331035	Yes		row_19	MDM2	721	3.12157	0.374252	Yes		row_19	SOCS1	511	3.6032	0.295358	Yes		row_19	HERC6	1201	2.3788	0.464994	Yes		row_19	RASAL2	4144	0.527059	0.0215816	No
row_20	EFNA1	369	3.99398	0.285936	Yes		row_20	ITGB8	395	3.92309	0.340578	Yes		row_20	AEN	901	2.86243	0.376613	Yes		row_20	USP18	515	3.58982	0.308005	Yes		row_20	CCRL2	1221	2.33892	0.47957	Yes		row_20	CDC25A	4237	0.500487	0.0216265	No
row_21	G0S2	372	3.97699	0.296872	Yes		row_21	SLAMF1	435	3.7884	0.350313	Yes		row_21	RGS16	905	2.84245	0.389857	Yes		row_21	VCAM1	526	3.54874	0.320069	Yes		row_21	GBP4	1270	2.2471	0.491729	Yes		row_21	HUS1	4277	0.487796	0.0248303	No
row_22	TNC	382	3.94601	0.307285	Yes		row_22	AXL	460	3.72527	0.36078	Yes		row_22	DDIT3	916	2.81754	0.402547	Yes		row_22	MT2A	557	3.49864	0.330706	Yes		row_22	EPSTI1	1273	2.24461	0.506724	Yes		row_22	RPS6KA5	4378	0.463259	0.0239461	No
row_23	IFIT2	403	3.89156	0.316861	Yes		row_23	GPC3	502	3.64523	0.36993	Yes		row_23	ATF3	932	2.77442	0.414721	Yes		row_23	CD69	576	3.47228	0.341997	Yes		row_23	OAS1	1295	2.18616	0.520147	Yes		row_23	HMGA1	4395	0.460673	0.0282711	No
row_24	TRAF1	434	3.79655	0.325549	Yes		row_24	LAMP3	516	3.58342	0.380627	Yes		row_24	PLK3	1025	2.60404	0.421287	Yes		row_24	CD274	584	3.45003	0.353895	Yes		row_24	TMEM140	1501	2.00668	0.520953	Yes		row_24	PRIM2	4458	0.445596	0.0295528	No
row_25	GADD45A	469	3.71541	0.333761	Yes		row_25	OLR1	572	3.47673	0.388363	Yes		row_25	FAS	1050	2.55979	0.431886	Yes		row_25	SOCS3	642	3.27243	0.362039	Yes		row_25	GMPR	1591	1.93339	0.528458	Yes		row_25	KATNA1	4522	0.431614	0.0306106	No
row_26	CXCL1	500	3.6486	0.342038	Yes		row_26	CD69	576	3.47228	0.399327	Yes		row_26	INHBB	1156	2.45677	0.436946	Yes		row_26	SOD2	669	3.22503	0.371947	Yes		row_26	BATF2	1658	1.91711	0.537279	Yes		row_26	KPNB1	4540	0.427603	0.0344911	No
row_27	MSC	512	3.60103	0.351367	Yes		row_27	RASGRP1	577	3.46953	0.410469	Yes		row_27	CYFIP2	1187	2.41652	0.446493	Yes		row_27	GCH1	670	3.22501	0.383477	Yes		row_27	PLSCR1	1792	1.81013	0.541225	Yes		row_27	POLA2	4707	0.389829	0.0286419	No
row_28	DUSP5	520	3.5697	0.360859	Yes		row_28	ROS1	581	3.45305	0.421372	Yes		row_28	IER3	1198	2.38995	0.457162	Yes		row_28	PTGS2	676	3.22162	0.394683	Yes		row_28	SAMD9L	1857	1.72465	0.548874	Yes		row_28	EZH2	4743	0.382739	0.0308813	No
row_29	OLR1	572	3.47673	0.367347	Yes		row_29	EREG	587	3.428	0.432069	Yes		row_29	PPP1R15A	1269	2.24841	0.46342	Yes		row_29	CDKN1A	708	3.15964	0.404046	Yes		row_29	IFI35	1893	1.67512	0.557987	Yes		row_29	TRAIP	4762	0.379046	0.0341384	No
row_30	CD69	576	3.47228	0.376817	Yes		row_30	GP1BA	643	3.27177	0.439146	Yes		row_30	HSPA4L	1288	2.20775	0.47273	Yes		row_30	IFIT1	719	3.13599	0.414634	Yes		row_30	CSF1	1913	1.65603	0.567963	Yes		row_30	HIF1A	5129	0.32225	0.015034	No
row_31	CCL4	579	3.45934	0.386314	Yes		row_31	GCH1	670	3.22501	0.447882	Yes		row_31	PERP	1290	2.19515	0.48304	Yes		row_31	CFB	726	3.10477	0.42536	Yes		row_31	IFIH1	1925	1.63272	0.578278	Yes		row_31	E2F3	5185	0.313457	0.0152255	No
row_32	CD80	625	3.31664	0.392731	Yes		row_32	CDKN1A	708	3.15964	0.455722	Yes		row_32	UPP1	1317	2.14214	0.49154	Yes		row_32	OAS3	790	2.97299	0.432059	Yes		row_32	TAP1	1957	1.60362	0.587157	Yes		row_32	RBM14	5289	0.300142	0.0122694	No
row_33	SOCS3	642	3.27243	0.400834	Yes		row_33	CXCL6	711	3.15536	0.465731	Yes		row_33	HBEGF	1325	2.1116	0.501081	Yes		row_33	CMPK2	912	2.82985	0.434627	Yes		row_33	IFITM3	2017	1.52685	0.593784	Yes		row_33	CHAF1A	5320	0.296308	0.013822	No
row_34	SOD2	669	3.22503	0.408182	Yes		row_34	CCL24	759	3.02145	0.472503	Yes		row_34	FDXR	1352	2.07347	0.509257	Yes		row_34	IRF7	969	2.66181	0.44065	Yes		row_34	PROCR	2090	1.45832	0.599142	Yes		row_34	SNRPD1	5384	0.287397	0.0132134	No
row_35	GCH1	670	3.22501	0.417152	Yes		row_35	SLC1A2	775	3.00363	0.481214	Yes		row_35	TRAF4	1660	1.91511	0.499159	Yes		row_35	MX2	980	2.63678	0.449453	Yes		row_35	SP110	2103	1.44447	0.608127	Yes		row_35	CCNT1	5490	0.270202	0.00978651	No
row_36	PTGS2	676	3.22162	0.4258	Yes		row_36	CX3CL1	834	2.92427	0.486989	Yes		row_36	DDB2	1756	1.87161	0.502078	Yes		row_36	CD38	1022	2.61792	0.456255	Yes		row_36	PARP9	2128	1.40562	0.616107	Yes		row_36	MAP3K20	5659	0.246975	0.00216186	No
row_37	CXCL2	697	3.1933	0.433434	Yes		row_37	RGS16	905	2.84245	0.491752	Yes		row_37	NDRG1	1779	1.8355	0.509379	Yes		row_37	DDX58	1048	2.56304	0.463859	Yes		row_37	IFI44	2160	1.36894	0.623405	Yes		row_37	CUL5	6105	0.194903	-0.0233413	No
row_38	CDKN1A	708	3.15964	0.441598	Yes		row_38	SLC4A4	947	2.7324	0.497971	Yes		row_38	IER5	1827	1.75433	0.514737	Yes		row_38	FAS	1050	2.55979	0.472948	Yes		row_38	EIF2AK2	2162	1.36135	0.632513	Yes		row_38	NOTCH2	6135	0.192098	-0.0229305	No
row_39	CXCL6	711	3.15536	0.450249	Yes		row_39	OSM	964	2.68773	0.505605	Yes		row_39	TAP1	1957	1.60362	0.514269	Yes		row_39	OAS2	1068	2.53796	0.480962	Yes		row_39	DDX60	2211	1.30148	0.638303	Yes		row_39	E2F1	6181	0.187277	-0.0235732	No
row_40	GEM	716	3.14413	0.458744	Yes		row_40	IRF7	969	2.66181	0.513904	Yes		row_40	SDC1	1998	1.5512	0.519104	Yes		row_40	LY6E	1079	2.52983	0.489383	Yes		row_40	PNPT1	2253	1.25589	0.64422	Yes		row_40	GINS2	6209	0.184492	-0.0231255	No
row_41	BIRC3	757	3.02896	0.464673	Yes		row_41	FFAR2	981	2.63344	0.521675	Yes		row_41	CDKN2B	2007	1.53855	0.525874	Yes		row_41	TNFAIP3	1080	2.52599	0.498414	Yes		row_41	IRF1	2267	1.23846	0.651756	Yes		row_41	SS18	6240	0.18074	-0.0229082	No
row_42	SLC2A6	823	2.94018	0.468795	Yes		row_42	TNFSF15	1019	2.6238	0.527794	Yes		row_42	TRIB3	2018	1.52675	0.532465	Yes		row_42	CCL5	1082	2.51983	0.50736	Yes		row_42	UBE2L6	2273	1.2346	0.659761	Yes		row_42	YTHDC1	6321	0.173348	-0.0258949	No
row_43	PHLDA1	931	2.78045	0.469853	Yes		row_43	RGS1	1039	2.579	0.534892	Yes		row_43	CDH13	2025	1.51487	0.539249	Yes		row_43	HELZ2	1148	2.45906	0.512097	Yes		row_43	RTP4	2298	1.20874	0.666415	Yes		row_43	CKS2	6358	0.169236	-0.0261848	No
row_44	ATF3	932	2.77442	0.47757	Yes		row_44	MEP1A	1040	2.57877	0.543173	Yes		row_44	MXD1	2036	1.50475	0.545735	Yes		row_44	STAT1	1186	2.41752	0.518432	Yes		row_44	LAP3	2316	1.19168	0.673387	Yes		row_44	TNPO2	6374	0.168192	-0.025177	No
row_45	HES1	955	2.72186	0.483767	Yes		row_45	LY6E	1079	2.52983	0.548928	Yes		row_45	PROCR	2090	1.45832	0.54932	Yes		row_45	HERC6	1201	2.3788	0.526063	Yes		row_45	PARP12	2324	1.18704	0.680949	Yes		row_45	MCM2	6415	0.16539	-0.0257608	No
row_46	IL23A	965	2.67181	0.490637	Yes		row_46	CCL5	1082	2.51983	0.556896	Yes		row_46	CD82	2091	1.45651	0.556203	Yes		row_46	PDE4B	1223	2.33316	0.533095	Yes		row_46	PSMB9	2344	1.17065	0.687656	Yes		row_46	CDK4	6455	0.160634	-0.0263372	No
row_47	DDX58	1048	2.56304	0.49265	Yes		row_47	IRAK2	1127	2.48578	0.562135	Yes		row_47	TSC22D1	2118	1.42422	0.561311	Yes		row_47	GBP4	1270	2.2471	0.538259	Yes		row_47	DHX58	2379	1.14291	0.693246	Yes		row_47	RAD54L	6492	0.157178	-0.0267664	No
row_48	TNFAIP3	1080	2.52599	0.497741	Yes		row_48	ADM	1208	2.3619	0.564732	Yes		row_48	RNF19B	2161	1.36358	0.565134	Yes		row_48	EPSTI1	1273	2.24461	0.546159	Yes		row_48	PSME2	2387	1.13926	0.700485	Yes		row_48	HIRA	6531	0.153351	-0.0273646	No
row_49	CCL5	1082	2.51983	0.504687	Yes		row_49	CCRL2	1221	2.33892	0.571495	Yes		row_49	STEAP3	2182	1.3396	0.570217	Yes		row_49	NAMPT	1278	2.23504	0.5539	Yes		row_49	IRF9	2489	1.07641	0.701474	Yes		row_49	NOLC1	6535	0.153074	-0.0257829	No
row_50	NR4A2	1178	2.44097	0.50555	Yes		row_50	PDE4B	1223	2.33316	0.578926	Yes		row_50	NUPR1	2209	1.30435	0.574758	Yes		row_50	XAF1	1292	2.19243	0.560928	Yes		row_50	SAMD9	3018	1.02086	0.675616	No		row_50	RPA2	6546	0.152016	-0.0246501	No
row_51	IER3	1198	2.38995	0.511011	Yes		row_51	AQP9	1234	2.3065	0.585709	Yes		row_51	DRAM1	2241	1.2638	0.578796	Yes		row_51	CXCL9	1294	2.18787	0.568687	Yes		row_51	LGALS3BP	3142	0.943746	0.674347	No		row_51	MYC	6655	0.143599	-0.029727	No
row_52	CCRL2	1221	2.33892	0.516144	Yes		row_52	NAMPT	1278	2.23504	0.590206	Yes		row_52	ANKRA2	2251	1.2587	0.584183	Yes		row_52	UPP1	1317	2.14214	0.574974	Yes		row_52	GBP2	3143	0.942224	0.680693	No		row_52	SMAD3	6802	0.130484	-0.0373255	No
row_53	PDE4B	1223	2.33316	0.522571	Yes		row_53	CXCL9	1294	2.18787	0.596297	Yes		row_53	CDKN2A	2262	1.24302	0.589432	Yes		row_53	NFKBIA	1361	2.05004	0.57962	Yes		row_53	RIPK2	3378	0.820253	0.671711	No		row_53	SRSF10	6910	0.121936	-0.0425903	No
row_54	VEGFA	1230	2.31339	0.528631	Yes		row_54	HBEGF	1325	2.1116	0.601208	Yes		row_54	ADA	2299	1.20872	0.592899	Yes		row_54	ICAM1	1362	2.04892	0.586946	Yes		row_54	PARP14	3385	0.815662	0.676832	No		row_54	FANCC	7067	0.109427	-0.0510558	No
row_55	PPP1R15A	1269	2.24841	0.532514	Yes		row_55	ADORA2B	1331	2.10106	0.607643	Yes		row_55	SLC19A2	2406	1.12484	0.591603	Yes		row_55	BATF2	1658	1.91711	0.575396	Yes		row_55	BST2	3405	0.801683	0.681054	No		row_55	FBXO5	7078	0.107787	-0.0504341	No
row_56	NAMPT	1278	2.23504	0.538231	Yes		row_56	NFKBIA	1361	2.05004	0.612419	Yes		row_56	VDR	2432	1.10883	0.595283	Yes		row_56	PLSCR1	1792	1.81013	0.57357	Yes		row_56	STAT2	3529	0.7424	0.678429	No		row_56	ARID4A	7122	0.102948	-0.0519265	No
row_57	FOSL2	1289	2.1963	0.543716	Yes		row_57	ICAM1	1362	2.04892	0.618999	Yes		row_57	JUN	2452	1.0926	0.59926	Yes		row_57	HLA-DQA1	1840	1.73786	0.576851	Yes		row_57	IL7	3543	0.738923	0.6826	No		row_57	NASP	7126	0.102715	-0.0509268	No
row_58	SDC4	1291	2.19406	0.549755	Yes		row_58	CCR7	1481	2.03453	0.618175	Yes		row_58	SPHK1	2999	1.03223	0.570085	Yes		row_58	SAMD9L	1857	1.72465	0.582019	Yes		row_58	SLC25A28	3587	0.720429	0.684787	No		row_58	KIF5B	7190	0.0970236	-0.0537351	No
row_59	NR4A3	1311	2.15617	0.554567	Yes		row_59	EBI3	1533	1.98179	0.621359	Yes		row_59	TRIAP1	3065	0.988164	0.5707	Yes		row_59	IFI35	1893	1.67512	0.585824	Yes		row_59	TRIM5	3605	0.714095	0.688543	No		row_59	DR1	7211	0.0954932	-0.0538791	No
row_60	NFIL3	1324	2.11423	0.559699	Yes		row_60	IL18R1	1691	1.88061	0.61761	Yes		row_60	BTG1	3086	0.971506	0.574044	Yes		row_60	CCL2	1921	1.64313	0.590014	Yes		row_60	ADAR	3687	0.680819	0.688106	No		row_60	PRMT5	7476	0.0802715	-0.0694176	No
row_61	HBEGF	1325	2.1116	0.565572	Yes		row_61	P2RX7	1780	1.83222	0.618007	Yes		row_61	SLC3A2	3116	0.95752	0.576759	Yes		row_61	IFIH1	1925	1.63272	0.595665	Yes		row_61	CMTR1	3825	0.630161	0.683857	No		row_61	BARD1	7495	0.0790407	-0.069627	No
row_62	DUSP1	1326	2.11147	0.571444	Yes		row_62	PTGER2	1786	1.81462	0.623523	Yes		row_62	GLS2	3137	0.945119	0.579978	Yes		row_62	TAP1	1957	1.60362	0.599464	Yes		row_62	TRIM21	3846	0.621873	0.686806	No		row_62	SLC12A2	7539	0.0757273	-0.071434	No
row_63	MAFF	1357	2.05292	0.575282	Yes		row_63	LTA	1833	1.7446	0.626257	Yes		row_63	BTG2	3183	0.922249	0.581529	Yes		row_63	SERPING1	1977	1.57723	0.603917	Yes		row_63	PSMA3	3859	0.617917	0.690224	No		row_63	POLQ	7541	0.0756487	-0.0706222	No
row_64	NFKBIA	1361	2.05004	0.580797	Yes		row_64	PLAUR	1879	1.68803	0.628872	Yes		row_64	SAT1	3241	0.895133	0.582204	Yes		row_64	IFITM3	2017	1.52685	0.606943	Yes		row_64	MOV10	3877	0.612537	0.693296	No		row_64	AMD1	7622	0.0696761	-0.0748069	No
row_65	ICAM1	1362	2.04892	0.586496	Yes		row_65	CSF1	1913	1.65603	0.632133	Yes		row_65	XPC	3246	0.891982	0.586169	Yes		row_65	STAT4	2095	1.4529	0.607334	Yes		row_65	TRIM26	3901	0.60251	0.695928	No		row_65	DKC1	7667	0.0668456	-0.0767788	No
row_66	ACKR3	1488	2.02487	0.584329	Yes		row_66	CHST2	1914	1.65512	0.637448	Yes		row_66	PIDD1	3288	0.869438	0.58772	Yes		row_66	SP110	2103	1.44447	0.612062	Yes		row_66	NMI	3913	0.598376	0.699276	No		row_66	SMC2	7690	0.065954	-0.0773889	No
row_67	NR4A1	1496	2.01514	0.589497	Yes		row_67	CCL2	1921	1.64313	0.642351	Yes		row_67	FOS	3358	0.830202	0.58734	Yes		row_67	IL15RA	2111	1.43209	0.616745	Yes		row_67	TDRD7	4028	0.561027	0.695988	No		row_67	E2F2	7708	0.0643033	-0.0777062	No
row_68	PLPP3	1507	1.99361	0.594418	Yes		row_68	ADGRE1	1991	1.56164	0.643064	Yes		row_68	BAX	3373	0.822858	0.590355	Yes		row_68	IFI44	2160	1.36894	0.618645	Yes		row_68	CNP	4279	0.487006	0.683769	No		row_68	HSPA8	7807	0.0557072	-0.0831749	No
row_69	NFKB2	1534	1.97963	0.598302	Yes		row_69	PTGIR	2003	1.54642	0.647344	Yes		row_69	TOB1	3474	0.764666	0.587731	Yes		row_69	EIF2AK2	2162	1.36135	0.623449	Yes		row_69	IFI30	4344	0.471462	0.682977	No		row_69	TOP1	7966	0.0429863	-0.0925329	No
row_70	TNF	1540	1.97066	0.603471	Yes		row_70	MXD1	2036	1.50475	0.650181	Yes		row_70	OSGIN1	3497	0.756745	0.589935	Yes		row_70	PFKP	2191	1.32735	0.626448	Yes		row_70	IL15	4467	0.443282	0.678399	No		row_70	ODC1	8152	0.0285074	-0.103742	No
row_71	DUSP2	1749	1.875	0.595709	Yes		row_71	RNF144B	2084	1.46301	0.651949	Yes		row_71	TP63	3504	0.75442	0.593125	Yes		row_71	DDX60	2211	1.30148	0.629916	Yes		row_71	SELL	4658	0.399955	0.669313	No		row_71	PAFAH1B1	8278	0.020449	-0.111302	No
row_72	ZC3H12A	1802	1.78791	0.597438	Yes		row_72	PDPN	2088	1.46213	0.656458	Yes		row_72	PCNA	3535	0.740964	0.594755	Yes		row_72	PNPT1	2253	1.25589	0.631848	Yes		row_72	TRIM25	4663	0.398847	0.671752	No		row_72	MTF2	8310	0.0185325	-0.113022	No
row_73	IER5	1827	1.75433	0.60082	Yes		row_73	CD82	2091	1.45651	0.66101	Yes		row_73	CCND2	3538	0.740515	0.598129	Yes		row_73	CD40	2256	1.2533	0.636204	Yes		row_73	CASP1	4736	0.384242	0.669876	No		row_73	CCND1	8378	0.0147096	-0.117031	No
row_74	PTX3	1842	1.73759	0.604779	Yes		row_74	KLF6	2096	1.45209	0.665424	Yes		row_74	DGKA	3565	0.728691	0.599951	Yes		row_74	IRF1	2267	1.23846	0.640008	Yes		row_74	CD74	4761	0.379074	0.670941	No		row_74	SYNCRIP	8419	0.0120475	-0.119386	No
row_75	PHLDA2	1855	1.72509	0.608829	Yes		row_75	IL15RA	2111	1.43209	0.66915	Yes		row_75	PDGFA	3584	0.720778	0.602234	Yes		row_75	UBE2L6	2273	1.2346	0.64411	Yes		row_75	TRAFD1	5068	0.331588	0.654204	No		row_75	WRN	8499	0.00704902	-0.124232	No
row_76	ZBTB10	1873	1.69798	0.612491	Yes		row_76	EIF2AK2	2162	1.36135	0.670405	Yes		row_76	DDIT4	3651	0.695473	0.601404	Yes		row_76	RTP4	2298	1.20874	0.646934	Yes		row_76	NUB1	5267	0.303283	0.643971	No		row_76	NUP98	8509	0.00648179	-0.124719	No
row_77	PLAUR	1879	1.68803	0.616874	Yes		row_77	KCNA3	2222	1.29138	0.670873	Yes		row_77	RALGDS	3674	0.68752	0.603281	Yes		row_77	LAP3	2316	1.19168	0.650134	Yes		row_77	PSMB8	5304	0.298807	0.643752	No		row_77	CHMP1A	8523	0.0054834	-0.125466	No
row_78	KYNU	1883	1.68563	0.621375	Yes		row_78	CD40	2256	1.2533	0.67284	Yes		row_78	RPS27L	3751	0.656572	0.601643	No		row_78	PARP12	2324	1.18704	0.653942	Yes		row_78	CD47	5424	0.279239	0.638255	No		row_78	HNRNPU	8587	0.000580633	-0.129389	No
row_79	FOSL1	1906	1.66663	0.624638	Yes		row_79	IRF1	2267	1.23846	0.676194	Yes		row_79	ZMAT3	3878	0.612241	0.596678	No		row_79	PSMB9	2344	1.17065	0.656942	Yes		row_79	HLA-C	5515	0.266791	0.634473	No		row_79	MCM5	8617	-0.00152389	-0.13118	No
row_80	CSF1	1913	1.65603	0.628869	Yes		row_80	KCNJ2	2296	1.20949	0.678333	Yes		row_80	PPM1D	3915	0.597838	0.597257	No		row_80	NFKB1	2366	1.15243	0.659752	Yes		row_80	PSME1	5936	0.213558	0.609873	No		row_80	UBE2S	8629	-0.00219639	-0.131841	No
row_81	CCL2	1921	1.64313	0.633002	Yes		row_81	RTP4	2298	1.20874	0.682152	Yes		row_81	POLH	3923	0.5968	0.599641	No		row_81	DHX58	2379	1.14291	0.663089	Yes		row_81	ELF1	6316	0.173656	0.587546	No		row_81	GSPT1	8727	-0.00819139	-0.137796	No
row_82	IFIH1	1925	1.63272	0.637356	Yes		row_82	IL1R1	2338	1.17625	0.683498	Yes		row_82	RHBDF2	3954	0.586645	0.600542	No		row_82	PSME2	2387	1.13926	0.666726	Yes		row_82	RNF31	6389	0.166906	0.584206	No		row_82	EWSR1	8812	-0.0137194	-0.142877	No
row_83	SERPINB2	1933	1.62636	0.641443	Yes		row_83	F3	2348	1.16769	0.686686	Yes		row_83	ALOX15B	4030	0.56046	0.598512	No		row_83	SSPN	2388	1.13896	0.670798	Yes		row_83	B2M	6571	0.149761	0.573994	No		row_83	CHEK1	8915	-0.020985	-0.148996	No
row_84	CD83	1941	1.61944	0.64551	Yes		row_84	MARCO	2351	1.16372	0.690299	Yes		row_84	VWA5A	4054	0.553153	0.599692	No		row_84	TOR1B	2472	1.08073	0.669483	Yes		row_84	OGFR	6988	0.116102	0.548985	No		row_84	CDC7	8926	-0.0215845	-0.14937	No
row_85	TAP1	1957	1.60362	0.649035	Yes		row_85	NFKB1	2366	1.15243	0.693127	Yes		row_85	CCNK	4222	0.504559	0.59166	No		row_85	IRF9	2489	1.07641	0.672334	Yes		row_85	IL4R	7157	0.100405	0.539246	No		row_85	STAG1	9187	-0.0387058	-0.16514	No
row_86	RELB	1959	1.60166	0.653427	Yes		row_86	PTGER4	2411	1.12227	0.693988	Yes		row_86	CSRNP2	4243	0.498945	0.592771	No		row_86	MYD88	2507	1.06405	0.675077	Yes		row_86	CASP8	7888	0.0492406	0.49432	No		row_86	BUB3	9194	-0.0393081	-0.16506	No
row_87	JAG1	1981	1.57306	0.656492	Yes		row_87	MMP14	2419	1.11414	0.697129	Yes		row_87	IFI30	4344	0.471462	0.588762	No		row_87	APOL6	3004	1.02902	0.647812	Yes		row_87	TENT5A	8402	0.0131524	0.462605	No		row_87	MCM6	9205	-0.0403577	-0.165217	No
row_88	BCL3	1990	1.56246	0.660339	Yes		row_88	ACVR2A	2450	1.09384	0.698771	Yes		row_88	CD81	4349	0.470656	0.590736	No		row_88	TNFSF10	3005	1.02723	0.651485	Yes		row_88	TRIM14	8963	-0.0241519	0.42805	No		row_88	CUL4A	9342	-0.0500252	-0.173122	No
row_89	SLC16A6	2020	1.52198	0.662763	Yes		row_89	CD48	2518	1.05783	0.697991	No		row_89	HEXIM1	4367	0.466122	0.591878	No		row_89	PIM1	3006	1.02686	0.655156	Yes		row_89	IRF2	9079	-0.031274	0.421131	No		row_89	AURKB	9490	-0.0587367	-0.181612	No
row_90	MXD1	2036	1.50475	0.666012	Yes		row_90	OPRK1	2775	1.05057	0.685403	No		row_90	JAG2	4464	0.444253	0.58799	No		row_90	MTHFD2	3061	0.990514	0.655329	Yes		row_90	IFITM2	12163	-0.260228	0.231749	No		row_90	PURA	9550	-0.0632766	-0.18456	No
row_91	KLF6	2096	1.45209	0.66637	Yes		row_91	SPHK1	2999	1.03223	0.674813	No		row_91	DNTTIP2	4575	0.419212	0.58311	No		row_91	IL2RB	3084	0.974082	0.657439	Yes		row_91	UBA7	12990	-0.346287	0.182872	No		row_91	PRPF4B	9581	-0.0658808	-0.18567	No
row_92	LAMB3	2107	1.43755	0.669744	Yes		row_92	TNFSF10	3005	1.02723	0.6778	No		row_92	CASP1	4736	0.384242	0.574947	No		row_92	BTG1	3086	0.971506	0.66085	Yes		row_92	TXNIP	13559	-0.415883	0.15046	No		row_92	RAD23B	9742	-0.076706	-0.194763	No
row_93	IL15RA	2111	1.43209	0.67354	Yes		row_93	IL2RB	3084	0.974082	0.676065	No		row_93	NINJ1	4741	0.382818	0.576507	No		row_93	GZMA	3141	0.943769	0.660855	Yes		row_93	MVB12A	13697	-0.440899	0.144936	No		row_93	CASP8AP2	9852	-0.0849429	-0.20058	No
row_94	TSC22D1	2118	1.42422	0.677127	Yes		row_94	SLC11A2	3156	0.938887	0.674653	No		row_94	ABHD4	4800	0.372739	0.574651	No		row_94	LGALS3BP	3142	0.943746	0.664229	Yes		row_94	NCOA7	14814	-0.772346	0.08095	No		row_94	UPF1	9917	-0.0894227	-0.203539	No
row_95	BTG3	2125	1.41007	0.680674	Yes		row_95	BTG2	3183	0.922249	0.675994	No		row_95	GM2A	4823	0.367781	0.575016	No		row_95	ZNFX1	3292	0.867096	0.658034	Yes		row_95	LPAR6	15271	-0.95984	0.0591446	No		row_95	SUV39H1	9924	-0.0902983	-0.20287	No
row_96	EGR1	2129	1.40335	0.68439	Yes		row_96	ATP2C1	3260	0.885117	0.674098	No		row_96	EI24	4838	0.365648	0.575871	No		row_96	PTPN1	3305	0.862314	0.660368	Yes									row_96	SFPQ	10004	-0.0961734	-0.206686	No
row_97	RNF19B	2161	1.36358	0.686249	Yes		row_97	AHR	3270	0.880709	0.676365	No		row_97	PTPRE	4858	0.360883	0.576391	No		row_97	AUTS2	3365	0.826629	0.659643	Yes									row_97	TFDP1	10372	-0.121572	-0.228171	No
row_98	DUSP4	2167	1.35785	0.689713	Yes		row_98	IFNGR2	3284	0.870655	0.67835	No		row_98	BAK1	4865	0.360296	0.577719	No		row_98	RIPK2	3378	0.820253	0.661826	Yes									row_98	ILF3	10532	-0.131836	-0.236565	No
row_99	NFKBIE	2202	1.30862	0.691232	Yes		row_99	GPR132	3310	0.860311	0.679554	No		row_99	TRAFD1	5068	0.331588	0.566688	No		row_99	PARP14	3385	0.815662	0.664368	Yes									row_99	TRA2B	10560	-0.133989	-0.236701	No
row_100	SPSB1	2205	1.30799	0.694745	Yes		row_100	RIPK2	3378	0.820253	0.678011	No		row_100	TCHH	5246	0.30631	0.557096	No		row_100	ARID5B	3400	0.807946	0.666384	Yes									row_100	XPO1	10584	-0.135179	-0.236573	No
row_101	EHD1	2215	1.298	0.697794	Yes		row_101	LPAR1	3392	0.813102	0.679812	No		row_101	RAD51C	5402	0.283952	0.548771	No		row_101	BST2	3405	0.801683	0.669	Yes									row_101	CDK1	10603	-0.136558	-0.236118	No
row_102	TNIP1	2228	1.28189	0.70061	Yes		row_102	LYN	3397	0.80973	0.682163	No		row_102	SLC35D1	5489	0.270443	0.544685	No		row_102	SRI	3441	0.783223	0.669617	Yes									row_102	CKS1B	10691	-0.143259	-0.239889	No
row_103	DRAM1	2241	1.2638	0.703377	Yes		row_103	BST2	3405	0.801683	0.684301	No		row_103	CCNG1	5642	0.248259	0.536378	No		row_103	STAT2	3529	0.7424	0.666843	Yes									row_103	LIG3	10759	-0.14783	-0.24236	No
row_104	GADD45B	2254	1.25549	0.70612	Yes		row_104	SLC7A1	3408	0.797296	0.686736	No		row_104	ST14	5710	0.242285	0.533345	No		row_104	IL7	3543	0.738923	0.668674	Yes									row_104	NUP50	10769	-0.148473	-0.241206	No
row_105	SQSTM1	2263	1.2417	0.709074	Yes		row_105	IL18	3419	0.793879	0.688662	No		row_105	IP6K2	5718	0.241212	0.534048	No		row_105	TAPBP	3558	0.731955	0.670418	Yes									row_105	NDC80	10839	-0.154056	-0.243729	No
row_106	IRF1	2267	1.23846	0.712332	Yes		row_106	SRI	3441	0.783223	0.689868	No		row_106	CTSD	5750	0.236431	0.533232	No		row_106	RNF213	3579	0.722626	0.671754	Yes									row_106	POLE	10900	-0.157674	-0.24565	No
row_107	PLAU	2268	1.23667	0.715771	Yes		row_107	CLEC5A	3514	0.751364	0.687792	No		row_107	CDKN2AIP	5872	0.219472	0.526722	No		row_107	SLC25A28	3587	0.720429	0.673893	Yes									row_107	NUSAP1	10923	-0.160281	-0.24517	No
row_108	CD44	2281	1.2302	0.718444	Yes		row_108	TAPBP	3558	0.731955	0.687461	No		row_108	BMP2	6023	0.20357	0.518329	No		row_108	ARL4A	3591	0.719251	0.676277	Yes									row_108	ATRX	10951	-0.16253	-0.244976	No
row_109	F3	2348	1.16769	0.717574	Yes		row_109	P2RX4	3588	0.720305	0.687967	No		row_109	CCND3	6175	0.187759	0.509799	No		row_109	PML	3600	0.715554	0.678336	Yes									row_109	MCM3	11055	-0.169987	-0.249436	No
row_110	RCAN1	2349	1.16605	0.720817	Yes		row_110	ABI1	3748	0.65834	0.680167	No		row_110	SEC61A1	6201	0.18532	0.509115	No		row_110	IL18BP	3613	0.711296	0.68013	Yes									row_110	TLE3	11072	-0.1714	-0.248453	No
row_111	NFKB1	2366	1.15243	0.723025	Yes		row_111	CMKLR1	3755	0.655347	0.681897	No		row_111	TSPYL2	6659	0.143332	0.481291	No		row_111	ADAR	3687	0.680819	0.67801	Yes									row_111	TGFB1	11110	-0.174572	-0.248744	No
row_112	PFKFB3	2389	1.13739	0.724815	Yes		row_112	NMI	3913	0.598376	0.67403	No		row_112	PLXNB2	6864	0.125651	0.469161	No		row_112	CMKLR1	3755	0.655347	0.676173	Yes									row_112	DBF4	11239	-0.18466	-0.254594	No
row_113	PTGER4	2411	1.12227	0.726627	Yes		row_113	ICOSLG	3940	0.591454	0.674308	No		row_113	TP53	7012	0.114165	0.460533	No		row_113	PNP	3762	0.653287	0.678135	Yes									row_113	SMC1A	11253	-0.185547	-0.253261	No
row_114	BCL2A1	2412	1.12045	0.729743	Yes		row_114	PROK2	4049	0.554097	0.669353	No		row_114	KIF13B	7031	0.11272	0.459943	No		row_114	VAMP5	3811	0.635238	0.677411	Yes									row_114	E2F4	11310	-0.191281	-0.254543	No
row_115	FJX1	2427	1.11036	0.731958	Yes		row_115	TLR2	4106	0.538947	0.667592	No		row_115	CGRRF1	7077	0.107909	0.457646	No		row_115	MVP	3820	0.632201	0.679172	Yes									row_115	SRSF1	11636	-0.215484	-0.272324	No
row_116	TRIP10	2449	1.09386	0.73369	Yes		row_116	SLC31A2	4180	0.517914	0.664704	No		row_116	RETSAT	7091	0.106601	0.457339	No		row_116	CMTR1	3825	0.630161	0.681176	Yes									row_116	RAD21	11640	-0.215556	-0.27002	No
row_117	JUN	2452	1.0926	0.736604	Yes		row_117	SELENOS	4350	0.469964	0.655676	No		row_117	ACVR1B	7101	0.104952	0.457274	No		row_117	TRIM21	3846	0.621873	0.682152	Yes									row_117	RBL1	11646	-0.215915	-0.267837	No
row_118	EGR2	2510	1.06212	0.736002	No		row_118	PVR	4460	0.445129	0.650309	No		row_118	IRAK1	7181	0.0982103	0.452811	No		row_118	PSMA3	3859	0.617917	0.683612	Yes									row_118	ABL1	11658	-0.216798	-0.266018	No
row_119	MAP3K8	2990	1.03716	0.709003	No		row_119	IL15	4467	0.443282	0.651358	No		row_119	FOXO3	7250	0.0924004	0.449006	No		row_119	TRIM26	3901	0.60251	0.683208	Yes									row_119	TENT4A	11661	-0.217185	-0.263634	No
row_120	SPHK1	2999	1.03223	0.711375	No		row_120	IFNAR1	4481	0.440894	0.651964	No		row_120	TNNI1	7356	0.0887937	0.442877	No		row_120	NMI	3913	0.598376	0.684661	Yes									row_120	NCL	11667	-0.217585	-0.261431	No
row_121	TNIP2	3020	1.01997	0.712964	No		row_121	NMUR1	4493	0.437172	0.652682	No		row_121	FBXW7	7485	0.0796795	0.435271	No		row_121	ITGB7	3959	0.585848	0.683948	Yes									row_121	CUL3	11708	-0.22109	-0.261372	No
row_122	CEBPB	3029	1.01384	0.715285	No		row_122	C5AR1	4502	0.435394	0.653581	No		row_122	STOM	7514	0.0779311	0.433893	No		row_122	CIITA	3978	0.580812	0.684902	Yes									row_122	MNAT1	11772	-0.22743	-0.262673	No
row_123	YRDC	3031	1.01002	0.718032	No		row_123	ITGA5	4504	0.434945	0.654916	No		row_123	NOL8	7518	0.0772602	0.434071	No		row_123	CSF2RB	3993	0.576838	0.686091	Yes									row_123	HNRNPD	11775	-0.227516	-0.260169	No
row_124	DENND5A	3040	1.00215	0.72032	No		row_124	MSR1	4568	0.42051	0.652338	No		row_124	HRAS	7536	0.0759539	0.433369	No		row_124	SECTM1	3997	0.575608	0.687962	Yes									row_124	KIF4A	11783	-0.228035	-0.257971	No
row_125	BTG1	3086	0.971506	0.720215	No		row_125	SGMS2	4579	0.418182	0.653057	No		row_125	RAP2B	8088	0.0331935	0.399162	No		row_125	CASP3	4021	0.563401	0.688541	Yes									row_125	CUL1	11887	-0.237527	-0.26165	No
row_126	TANK	3087	0.971004	0.722915	No		row_126	ICAM4	4633	0.404724	0.651053	No		row_126	ISCU	8100	0.032053	0.398627	No		row_126	TDRD7	4028	0.561027	0.690173	Yes									row_126	STIL	11933	-0.240929	-0.261673	No
row_127	BTG2	3183	0.922249	0.719554	No		row_127	SELL	4658	0.399955	0.650841	No		row_127	RAD9A	8180	0.0262755	0.393824	No		row_127	BPGM	4140	0.528559	0.685137	No									row_127	ORC5	11960	-0.242937	-0.260488	No
row_128	MAP2K3	3184	0.922231	0.722119	No		row_128	CD55	4710	0.389453	0.648911	No		row_128	S100A10	8422	0.0118804	0.37885	No		row_128	IFI30	4344	0.471462	0.674158	No									row_128	DDX39A	12113	-0.256579	-0.267004	No
row_129	B4GALT5	3233	0.898892	0.721624	No		row_129	PIK3R5	4751	0.381245	0.647642	No		row_129	SERTAD3	8765	-0.0107951	0.357571	No		row_129	CASP7	4396	0.460335	0.672623	No									row_129	DTYMK	12235	-0.266089	-0.271476	No
row_130	SAT1	3241	0.895133	0.723677	No		row_130	TPBG	4781	0.37566	0.64704	No		row_130	POM121	9100	-0.0324962	0.336894	No		row_130	IL15	4467	0.443282	0.66984	No									row_130	CDC27	12326	-0.273973	-0.273924	No
row_131	NFE2L2	3267	0.882326	0.724571	No		row_131	FPR1	4798	0.372935	0.64724	No		row_131	HINT1	9156	-0.0364228	0.333636	No		row_131	HLA-DRB1	4627	0.405388	0.66137	No									row_131	KIF2C	12334	-0.274535	-0.271188	No
row_132	IFNGR2	3284	0.870655	0.725995	No		row_132	P2RY2	4810	0.371515	0.647747	No		row_132	TCN2	9177	-0.0381727	0.332569	No		row_132	SPPL2A	4636	0.403992	0.662315	No									row_132	PDS5B	12507	-0.29177	-0.278545	No
row_133	JUNB	3348	0.83619	0.72439	No		row_133	PSEN1	4821	0.368803	0.648308	No		row_133	KLF4	9209	-0.040506	0.330827	No		row_133	TRIM25	4663	0.398847	0.662119	No									row_133	SRSF2	12545	-0.296393	-0.277428	No
row_134	FOS	3358	0.830202	0.726137	No		row_134	PTPRE	4858	0.360883	0.647222	No		row_134	NUDT15	9231	-0.0424425	0.329718	No		row_134	CASP1	4736	0.384242	0.659001	No									row_134	JPT1	12566	-0.299163	-0.275218	No
row_135	KDM6B	3366	0.826495	0.728	No		row_135	LCK	4884	0.357755	0.646812	No		row_135	MKNK2	9582	-0.065962	0.308201	No		row_135	CD74	4761	0.379074	0.658859	No									row_135	SMARCC1	12625	-0.305976	-0.2753	No
row_136	PER1	3367	0.826369	0.730298	No		row_136	ABCA1	4890	0.356895	0.647647	No		row_136	BLCAP	9781	-0.0798371	0.296229	No		row_136	FPR1	4798	0.372935	0.657947	No									row_136	FOXN3	12716	-0.316001	-0.277262	No
row_137	RIPK2	3378	0.820253	0.731955	No		row_137	BEST1	4948	0.348558	0.645212	No		row_137	PMM1	9919	-0.0899389	0.28811	No		row_137	NLRC5	4802	0.372667	0.659092	No									row_137	MAPK14	12798	-0.324692	-0.278563	No
row_138	PNRC1	3384	0.815843	0.733913	No		row_138	TIMP1	5120	0.324115	0.635591	No		row_138	PRKAB1	10143	-0.105637	0.274701	No		row_138	HLA-B	4878	0.358605	0.655695	No									row_138	KMT5A	12806	-0.325619	-0.275237	No
row_139	IL18	3419	0.793879	0.733999	No		row_139	HIF1A	5129	0.32225	0.636127	No		row_139	RPS12	10381	-0.121876	0.260496	No		row_139	CASP4	5023	0.338811	0.647923	No									row_139	CTCF	12836	-0.328979	-0.273244	No
row_140	BHLHE40	3470	0.767339	0.733014	No		row_140	RELA	5140	0.32051	0.636533	No		row_140	ZFP36L1	10490	-0.128504	0.254367	No		row_140	TRAFD1	5068	0.331588	0.646363	No									row_140	CDKN1B	12927	-0.338247	-0.274949	No
row_141	SGK1	3542	0.73936	0.730641	No		row_141	CCL22	5303	0.298827	0.627391	No		row_141	RPL36	10609	-0.137121	0.247656	No		row_141	TNFAIP2	5125	0.323317	0.644025	No									row_141	SMC4	12942	-0.341453	-0.271877	No
row_142	EGR3	3557	0.7321	0.731804	No		row_142	ADRM1	5371	0.289129	0.624142	No		row_142	TAX1BP3	10655	-0.140982	0.245515	No		row_142	HIF1A	5129	0.32225	0.64499	No									row_142	MAD2L1	13064	-0.354692	-0.275326	No
row_143	CFLAR	3598	0.715836	0.731299	No		row_143	IL10RA	5448	0.275841	0.620289	No		row_143	LDHB	10706	-0.144533	0.24308	No		row_143	IFNAR2	5221	0.309497	0.64042	No									row_143	PLK4	13262	-0.377446	-0.283252	No
row_144	SLC2A3	3671	0.689318	0.728725	No		row_144	GPR183	5563	0.258303	0.614011	No		row_144	TPRKB	10889	-0.157085	0.232471	No		row_144	PSMB8	5304	0.298807	0.636372	No									row_144	NUMA1	13280	-0.379392	-0.279928	No
row_145	CLCF1	3731	0.663253	0.726889	No		row_145	EMP3	5571	0.257369	0.614401	No		row_145	RRP8	10910	-0.158933	0.231975	No		row_145	IL10RA	5448	0.275841	0.628437	No									row_145	TPX2	13509	-0.407888	-0.289436	No
row_146	CCNL1	3798	0.639213	0.724549	No		row_146	ATP2B1	5813	0.227566	0.600105	No		row_146	EPHX1	10958	-0.163067	0.229814	No		row_146	HLA-A	5601	0.253	0.619859	No									row_146	SQLE	13618	-0.427266	-0.291235	No
row_147	IER2	3808	0.635695	0.725755	No		row_147	GNAI3	6494	0.157156	0.55821	No		row_147	FUCA1	11009	-0.166781	0.227484	No		row_147	LYSMD2	5814	0.227439	0.607446	No									row_147	ODF2	13753	-0.452307	-0.294366	Yes
row_148	PLEK	3812	0.634829	0.727334	No		row_148	NOD2	6508	0.155625	0.557899	No		row_148	BAIAP2	11013	-0.166989	0.228086	No		row_148	PSME1	5936	0.213558	0.600661	No									row_148	CENPE	13803	-0.461665	-0.292088	Yes
row_149	ICOSLG	3940	0.591454	0.721056	No		row_149	OSMR	6636	0.145499	0.550448	No		row_149	RAB40C	11098	-0.173218	0.223665	No		row_149	IRF4	6112	0.194217	0.590437	No									row_149	RACGAP1	13826	-0.464071	-0.288098	Yes
row_150	TGIF1	4006	0.570671	0.718588	No		row_150	MYC	6655	0.143599	0.549787	No		row_150	APP	11100	-0.1733	0.224422	No		row_150	PSMB10	6330	0.172562	0.577516	No									row_150	SAP30	13827	-0.464331	-0.282733	Yes
row_151	FUT4	4066	0.548896	0.716434	No		row_151	LCP2	6718	0.137744	0.546363	No		row_151	TGFB1	11110	-0.174572	0.224686	No		row_151	RBCK1	6351	0.169541	0.576875	No									row_151	KIF20B	13880	-0.475808	-0.280478	Yes
row_152	MARCKS	4087	0.543393	0.716697	No		row_152	GABBR1	6965	0.118052	0.531404	No		row_152	RCHY1	11180	-0.179671	0.221231	No		row_152	RNF31	6389	0.166906	0.575163	No									row_152	KIF22	13902	-0.479342	-0.276249	Yes
row_153	MCL1	4091	0.542624	0.718019	No		row_153	TLR1	7044	0.111507	0.526898	No		row_153	MAPKAPK3	11235	-0.18422	0.218734	No		row_153	JAK2	6570	0.149793	0.564469	No									row_153	ESPL1	13944	-0.489611	-0.273149	Yes
row_154	LITAF	4105	0.539261	0.718708	No		row_154	ACVR1B	7101	0.104952	0.523744	No		row_154	RACK1	11341	-0.193275	0.213098	No		row_154	B2M	6571	0.149761	0.565004	No									row_154	CBX1	13954	-0.491815	-0.268028	Yes
row_155	TLR2	4106	0.538947	0.720207	No		row_155	IL4R	7157	0.100405	0.520637	No		row_155	NOTCH1	11400	-0.197404	0.210414	No		row_155	PTPN2	6703	0.139671	0.557331	No									row_155	NSD2	13959	-0.493227	-0.262578	Yes
row_156	PMEPA1	4139	0.52871	0.719681	No		row_156	SEMA4D	7187	0.0972841	0.519141	No		row_156	HDAC3	11440	-0.201161	0.208932	No		row_156	LCP2	6718	0.137744	0.55695	No									row_156	KIF15	14054	-0.515514	-0.262485	Yes
row_157	BCL6	4309	0.481397	0.710477	No		row_157	CCL17	7298	0.0887937	0.512567	No		row_157	WRAP73	11657	-0.216653	0.196484	No		row_157	STAT3	6781	0.1327	0.553557	No									row_157	PTTG1	14249	-0.567539	-0.268027	Yes
row_158	ZFP36	4318	0.479707	0.711312	No		row_158	SLC7A2	7332	0.0887937	0.510795	No		row_158	CCP110	11867	-0.235376	0.184562	No		row_158	PSMA2	6798	0.130747	0.553026	No									row_158	TTK	14315	-0.588108	-0.265286	Yes
row_159	TNFAIP8	4444	0.448065	0.70476	No		row_159	RAF1	8123	0.0303813	0.461635	No		row_159	ELP1	11940	-0.241519	0.181212	No		row_159	OGFR	6988	0.116102	0.54165	No									row_159	LBR	14351	-0.596615	-0.260575	Yes
row_160	PANX1	4578	0.418468	0.697626	No		row_160	TLR3	8127	0.0300866	0.461544	No		row_160	HMOX1	11973	-0.244351	0.180371	No		row_160	PSMB2	7087	0.106775	0.535918	No									row_160	STMN1	14368	-0.600628	-0.254633	Yes
row_161	IL6ST	4582	0.417941	0.698601	No		row_161	GNA15	8496	0.00709901	0.438621	No		row_161	RPL18	11996	-0.246696	0.180165	No		row_161	IL4R	7157	0.100405	0.531972	No									row_161	AURKA	14382	-0.604725	-0.248456	Yes
row_162	DNAJB4	4592	0.415742	0.699196	No		row_162	C3AR1	8584	0.000787725	0.433199	No		row_162	RB1	12033	-0.249805	0.1791	No		row_162	GPR18	7249	0.0924795	0.526625	No									row_162	TMPO	14395	-0.609741	-0.242159	Yes
row_163	TUBB2A	4692	0.392182	0.694111	No		row_163	DCBLD2	8749	-0.00961792	0.423005	No		row_163	SP1	12058	-0.251561	0.178792	No		row_163	RIPK1	7497	0.0788885	0.511498	No									row_163	KPNA2	14423	-0.616922	-0.236715	Yes
row_164	EIF1	4717	0.388183	0.693693	No		row_164	NLRP3	9243	-0.0434532	0.392405	No		row_164	FAM162A	12119	-0.256748	0.176263	No		row_164	LATS2	7761	0.0601525	0.495305	No									row_164	CCNB2	14485	-0.637494	-0.233153	Yes
row_165	NINJ1	4741	0.382818	0.693323	No		row_165	RHOG	9313	-0.0478026	0.388256	No		row_165	PRMT2	12327	-0.273982	0.164648	No		row_165	EIF4E3	7847	0.0523157	0.490189	No									row_165	HMGN2	14502	-0.642354	-0.226729	Yes
row_166	PTPRE	4858	0.360883	0.68709	No		row_166	PTAFR	9370	-0.0520711	0.384931	No		row_166	SESN1	12599	-0.303214	0.149179	No		row_166	CASP8	7888	0.0492406	0.48787	No									row_166	CDC25B	14515	-0.645867	-0.220015	Yes
row_167	ABCA1	4890	0.356895	0.686148	No		row_167	ATP2A2	9857	-0.0852319	0.354902	No		row_167	TGFA	12645	-0.307969	0.147827	No		row_167	IRF8	7950	0.0439578	0.484221	No									row_167	HMGB3	14572	-0.666947	-0.215801	Yes
row_168	NFAT5	5072	0.330771	0.675776	No		row_168	CALCRL	9859	-0.085392	0.355114	No		row_168	ITGB4	12707	-0.314832	0.145511	No		row_168	ST8SIA4	8093	0.0328454	0.47548	No									row_168	HMMR	14588	-0.67283	-0.208962	Yes
row_169	TNFAIP2	5125	0.323317	0.673431	No		row_169	SLC31A1	10120	-0.103907	0.339236	No		row_169	TM7SF3	12875	-0.332836	0.136668	No		row_169	CFH	8763	-0.010745	0.433781	No									row_169	INCENP	14636	-0.698442	-0.203823	Yes
row_170	RELA	5140	0.32051	0.673449	No		row_170	KIF1B	10138	-0.105425	0.338515	No		row_170	VAMP8	13281	-0.379896	0.113204	No		row_170	FCGR1A	8774	-0.0110814	0.433197	No									row_170	TACC3	14642	-0.701704	-0.196027	Yes
row_171	REL	5279	0.302018	0.66568	No		row_171	ITGB3	10619	-0.137794	0.309028	No		row_171	PITPNC1	13341	-0.386902	0.111353	No		row_171	HLA-DMA	8859	-0.0172254	0.428018	No									row_171	KNL1	14654	-0.704389	-0.188574	Yes
row_172	ID2	5337	0.294543	0.662943	No		row_172	SCARF1	10641	-0.139695	0.308168	No		row_172	F2R	13419	-0.395024	0.108417	No		row_172	TRIM14	8963	-0.0241519	0.421679	No									row_172	KIF23	14775	-0.752224	-0.187367	Yes
row_173	GPR183	5563	0.258303	0.649625	No		row_173	CYBB	10728	-0.146177	0.303275	No		row_173	TXNIP	13559	-0.415883	0.101713	No		row_173	ISOC1	9056	-0.0296545	0.416045	No									row_173	DMD	14802	-0.767182	-0.180124	Yes
row_174	ATP2B1	5813	0.227566	0.634723	No		row_174	TNFRSF1B	12576	-0.300535	0.189076	No		row_174	DCXR	13572	-0.417665	0.102938	No		row_174	IRF2	9079	-0.031274	0.414784	No									row_174	BIRC5	14821	-0.777037	-0.172268	Yes
row_175	TRIB1	5914	0.215709	0.629084	No		row_175	HPN	12678	-0.311356	0.183778	No		row_175	RXRA	13622	-0.428414	0.101906	No		row_175	NUP93	9114	-0.0335922	0.412783	No									row_175	CENPA	14920	-0.823254	-0.168868	Yes
row_176	BMP2	6023	0.20357	0.622913	No		row_176	IL10	12794	-0.324477	0.17765	No		row_176	CTSF	13626	-0.429367	0.103748	No		row_176	METTL7B	9227	-0.0419683	0.405946	No									row_176	NEK2	14927	-0.831043	-0.15964	Yes
row_177	MYC	6655	0.143599	0.583946	No		row_177	MEFV	12961	-0.343529	0.168403	No		row_177	ERCC5	13666	-0.436063	0.103376	No		row_177	CD86	9493	-0.0588116	0.389624	No									row_177	LMNB1	14928	-0.831367	-0.150034	Yes
row_178	F2RL1	6700	0.140114	0.581591	No		row_178	FZD5	13664	-0.435653	0.126031	No		row_178	DEF6	13673	-0.436861	0.105066	No		row_178	IRF5	9575	-0.0651746	0.384804	No									row_178	CDKN3	14946	-0.841358	-0.141372	Yes
row_179	B4GALT1	6727	0.136537	0.580348	No		row_179	CSF3R	14180	-0.548736	0.0956817	No		row_179	APAF1	14105	-0.52851	0.080683	No		row_179	RAPGEF6	9644	-0.0704624	0.380813	No									row_179	PRC1	14958	-0.847279	-0.132268	Yes
row_180	SMAD3	6802	0.130484	0.576095	No		row_180	CD14	14276	-0.575927	0.0916078	No		row_180	COQ8A	14343	-0.595082	0.0687137	No		row_180	NCOA3	10465	-0.126909	0.33011	No									row_180	MKI67	15190	-0.903754	-0.136233	Yes
row_181	BIRC2	7112	0.103853	0.557106	No		row_181	STAB1	14284	-0.580016	0.093034	No		row_181	ABCC5	14554	-0.659663	0.0587335	No		row_181	SAMHD1	11281	-0.188732	0.279939	No									row_181	BUB1	15234	-0.935365	-0.128107	Yes
row_182	CCND1	8378	0.0147096	0.478227	No		row_182	HRH1	14975	-0.857111	0.0527638	No		row_182	AK1	14576	-0.668881	0.0605844	No		row_182	NOD1	11393	-0.196825	0.273718	No									row_182	UBE2C	15251	-0.946604	-0.118167	Yes
row_183	SNN	8537	0.00417132	0.468382	No		row_183	LDLR	15287	-0.979041	0.0365164	No		row_183	CDK5R1	14673	-0.711412	0.0579586	No		row_183	IFITM2	12163	-0.260228	0.226673	No									row_183	CCNA2	15324	-1.01598	-0.110919	Yes
row_184	KLF4	9209	-0.040506	0.426633	No		row_184	SCN1B	15330	-1.01886	0.0371697	No		row_184	WWP1	14679	-0.713964	0.0610203	No		row_184	KLRK1	12488	-0.288849	0.207492	No									row_184	CDKN2C	15325	-1.0176	-0.0991607	Yes
row_185	TIPARP	9325	-0.0486932	0.419594	No		row_185	IL18RAP	15480	-1.21578	0.0317836	No		row_185	ABAT	14722	-0.726087	0.0618317	No		row_185	ST3GAL5	12696	-0.313853	0.1957	No									row_185	CCNF	15328	-1.01794	-0.0875234	Yes
row_186	PDLIM5	9553	-0.0634107	0.405608	No		row_186	SLC28A2	15810	-1.78324	0.0169966	No		row_186	CEBPA	14798	-0.766412	0.0607756	No		row_186	PELI1	12748	-0.320249	0.193663	No									row_186	KIF11	15386	-1.07947	-0.0786055	Yes
row_187	CEBPD	9736	-0.0766286	0.394467	No		row_187	CXCR6	16059	-2.7455	0.0103504	No		row_187	MXD4	14800	-0.76682	0.0643365	No		row_187	FGL2	12932	-0.338975	0.183458	No									row_187	CENPF	15453	-1.16447	-0.0692668	Yes
row_188	RHOB	10320	-0.117852	0.358423	No									row_188	S100A4	14877	-0.807121	0.0634103	No		row_188	PLA2G4A	12966	-0.344189	0.18263	No									row_188	TROAP	15546	-1.31406	-0.0598214	Yes
row_189	ETS2	10798	-0.150945	0.329085	No									row_189	ZBTB16	15244	-0.942168	0.0450357	No		row_189	VAMP8	13281	-0.379896	0.164399	No									row_189	TOP2A	15823	-1.79892	-0.0562499	Yes
row_190	STAT5A	10933	-0.16128	0.321173	No									row_190	TM4SF1	15714	-1.6732	0.0236914	No		row_190	PTPN6	13388	-0.391638	0.159186	No									row_190	PLK1	15839	-1.84512	-0.0358656	Yes
row_191	KLF9	11184	-0.179787	0.306077	No									row_191	FGF13	15765	-1.71769	0.0286893	No		row_191	TXNIP	13559	-0.415883	0.150067	No									row_191	CDC20	15975	-2.28729	-0.0178566	Yes
row_192	SERPINB8	11495	-0.204674	0.287306	No																row_192	P2RY14	14109	-0.529267	0.117709	No									row_192	MEIS1	16096	-2.88948	0.00804604	Yes
row_193	KLF10	12432	-0.282963	0.229699	No																row_193	GBP6	14702	-0.717934	0.0833426	No
row_194	IRS2	13492	-0.405505	0.164759	No																row_194	HLA-G	15154	-0.874984	0.0583344	No
row_195	LDLR	15287	-0.979041	0.0555596	No																row_195	XCL1	15182	-0.892623	0.0598413	No
row_196	KLF2	15357	-1.04152	0.0541517	No																row_196	BANK1	15619	-1.44494	0.0378066	No

## Sheet: Figure 1G
Supplementary Table 1: Position of the indicated genes within the Ranked comparisons of GSEA shown in Figure 1G. Significant enrichments are indicated in yellow and their corresponding leading edge genes are also highlighted in yellow. Non-significant enrichments (NES >0,250), and their corresponding leading edge genes, are highlighted in orange.
M-MØ -specific markers >8-fold							GM-MØ -specific markers >8-fold							MAFB-dependent							MAF-dependent							MAFB-inhibited							MAF-inhibited							TOP 100 higher in Large TAM (Large TAM)							TOP 100 higher in Small TAM (Small TAM)
NES -1.7736617; FDRq, 0.00							NES 1.5439023; FDRq, 0.00							NES 1.2084234 ; FDRq, 0.1348806							NES -2.3865697; FDRq, 0.00							NES, 1.0966232; FDRq, 0.29651803							NES, 2.074772; FDRq, 0.00							NES, 0.7640438; FDRq, 1.0							NES, 1.5538398; FDRq, 0.00
NAME	SYMBOL	RANK IN GENE LIST	RANK METRIC SCORE	RUNNING ES	CORE ENRICHMENT		NAME	SYMBOL	RANK IN GENE LIST	RANK METRIC SCORE	RUNNING ES	CORE ENRICHMENT		NAME	SYMBOL	RANK IN GENE LIST	RANK METRIC SCORE	RUNNING ES	CORE ENRICHMENT		NAME	SYMBOL	RANK IN GENE LIST	RANK METRIC SCORE	RUNNING ES	CORE ENRICHMENT		NAME	SYMBOL	RANK IN GENE LIST	RANK METRIC SCORE	RUNNING ES	CORE ENRICHMENT		NAME	SYMBOL	RANK IN GENE LIST	RANK METRIC SCORE	RUNNING ES	CORE ENRICHMENT		NAME	SYMBOL	RANK IN GENE LIST	RANK METRIC SCORE	RUNNING ES	CORE ENRICHMENT		NAME
row_0	CCL8	103	5.46467	0.0226678	No		row_0	HCAR2	17	7.46426	0.0121091	Yes		row_0	CXCL11	46	6.36314	0.050544	Yes		row_0	ADORA2B	1331	2.10106	-0.0587125	No		row_0	CLEC4D	168	4.92225	0.223294	Yes		row_0	ACOD1	2	8.52036	0.0217286	Yes		row_0	KCNJ10	4	8.38722	0.072317	Yes		row_0
row_1	CXCL10	107	5.43443	0.0514153	No		row_1	INHBA	26	6.99238	0.0239534	Yes		row_1	CCL8	103	5.46467	0.0929289	Yes		row_1	DHRS9	1797	1.79704	-0.0671522	No		row_1	CES1	480	3.69142	0.379337	Yes		row_1	KCNJ10	4	8.38722	0.043178	Yes		row_1	CCL8	103	5.46467	0.113522	Yes		row_1
row_2	IFI44L	244	4.51806	0.0669836	No		row_2	HCAR3	62	6.12916	0.0325671	Yes		row_2	CXCL10	107	5.43443	0.138345	Yes		row_2	TRIB3	2018	1.52675	-0.063462	No		row_2	U2AF1L5	1975	1.58129	0.362223	Yes		row_2	CCL15	9	7.93249	0.0632746	Yes		row_2	IFI27	169	4.91825	0.152045	Yes		row_2
row_3	RND3	495	3.66834	0.0709135	No		row_3	PPBP	64	6.12622	0.043324	Yes		row_3	CCL7	136	5.16734	0.17997	Yes		row_3	PROC	2165	1.35942	-0.0570814	No		row_3	KCNAB1	2075	1.47555	0.426159	Yes		row_3	CCL19	14	7.60607	0.082534	Yes		row_3	SPSB4	332	4.12211	0.177667	Yes		row_3
row_4	CXCL12	571	3.48267	0.0847758	No		row_4	EGLN3	87	5.6525	0.0519172	Yes		row_4	IL7R	222	4.65606	0.213772	Yes		row_4	HLA-DOA	2290	1.21291	-0.0509997	No		row_4	MPP7	2322	1.18991	0.467466	Yes		row_4	C1QTNF1	18	7.46238	0.101487	Yes		row_4	RND3	495	3.66834	0.199363	Yes		row_4
row_5	ADGRL3	586	3.43382	0.102185	No		row_5	TMEM217	91	5.57883	0.0615809	Yes		row_5	CXCL3	260	4.46179	0.248919	Yes		row_5	RRM2B	2335	1.17971	-0.0403318	No		row_5	IL1R1	2338	1.17625	0.522378	Yes		row_5	INHBA	26	6.99238	0.118986	Yes		row_5	VCAM1	526	3.54874	0.228207	Yes		row_5
row_6	SGPP2	614	3.36704	0.118427	No		row_6	CH25H	130	5.19369	0.0683528	Yes		row_6	CXCL1	500	3.6486	0.264723	Yes		row_6	ADAMTS10	3473	0.7655	-0.102176	No		row_6	DTL	3240	0.895402	0.509292	Yes		row_6	GJA3	54	6.25316	0.133346	Yes		row_6	CXCL12	571	3.48267	0.255611	Yes		row_6
row_7	CD38	1022	2.61792	0.106966	No		row_7	ABTB2	140	5.13661	0.0768563	Yes		row_7	CXCL12	571	3.48267	0.289609	Yes		row_7	GAL3ST4	3482	0.761922	-0.0940198	No		row_7	CLEC5A	3514	0.751364	0.528116	Yes		row_7	NEURL3	55	6.22982	0.149324	Yes		row_7	NDST3	653	3.25061	0.278714	Yes		row_7
row_8	CXCL9	1294	2.18787	0.101703	No		row_8	CLEC4D	168	4.92225	0.0838439	Yes		row_8	CCL4	579	3.45934	0.318203	Yes		row_8	ADGRD1	3527	0.743605	-0.0883047	No		row_8	TRPV4	4517	0.432643	0.486832	No		row_8	CXCL8	66	6.05213	0.164225	Yes		row_8	PHKA1	1323	2.11743	0.255566	Yes		row_8
row_9	BAALC	1307	2.16664	0.11249	No		row_9	CXCL5	183	4.86806	0.0915572	Yes		row_9	SGPP2	614	3.36704	0.34435	Yes		row_9	SELENOM	3664	0.690901	-0.0888957	No		row_9	GLT1D1	6587	0.148651	0.366236	No		row_9	CCL8	103	5.46467	0.176003	Yes		row_9	CCL18	1688	1.88627	0.249323	Yes		row_9
row_10	EBI3	1533	1.98179	0.109	No		row_10	MT1H	195	4.78865	0.0993198	Yes		row_10	CXCL2	697	3.1933	0.366064	Yes		row_10	GFRA2	3819	0.632274	-0.0912691	No		row_10	KLF4	9209	-0.040506	0.206448	No		row_10	MYH11	106	5.43557	0.18982	Yes		row_10	DLL1	1996	1.55385	0.243738	Yes		row_10
row_11	LCA5	1551	1.96051	0.118378	No		row_11	MMP12	215	4.70583	0.106431	Yes		row_11	CCL13	788	2.97625	0.38546	Yes		row_11	SORL1	4011	0.568276	-0.0966649	No		row_11	VCAN	9973	-0.0939181	0.163831	No		row_11	MT1M	123	5.2722	0.202348	Yes		row_11	KCNAB1	2075	1.47555	0.251669	Yes		row_11
row_12	ADAMDEC1	1583	1.94002	0.126773	No		row_12	FAM189A2	220	4.67055	0.114427	Yes		row_12	CD38	1022	2.61792	0.392987	Yes		row_12	CD101	4111	0.537146	-0.0967065	No		row_12	PTPN13	9998	-0.0957328	0.166895	No		row_12	ITGA2	128	5.21351	0.215471	Yes		row_12	LAG3	2094	1.45433	0.263136	Yes		row_12
row_13	HMCN1	1695	1.87541	0.129831	No		row_13	IL7R	222	4.65606	0.122587	Yes		row_13	WNT5A	1051	2.5587	0.412723	Yes		row_13	NOMO2	4792	0.373926	-0.134646	No		row_13	NLRP12	10902	-0.157822	0.118673	No		row_13	C1S	144	5.09702	0.227611	Yes		row_13	TMEM26	2135	1.39395	0.272717	Yes		row_13
row_14	CCL2	1921	1.64313	0.124538	No		row_14	TPD52L1	225	4.62361	0.130627	Yes		row_14	THBS1	1258	2.26915	0.418997	Yes		row_14	CMBL	5179	0.31504	-0.155015	No		row_14	ITGA4	14090	-0.5244	-0.0530649	No		row_14	TNIP3	151	5.04775	0.240185	Yes		row_14	ENPP2	2274	1.23324	0.274833	Yes		row_14
row_15	SERPINB2	1933	1.62636	0.132511	No		row_15	CLDN1	227	4.61981	0.138723	Yes		row_15	CXCL9	1294	2.18787	0.435187	Yes		row_15	COL23A1	5506	0.267707	-0.1722	No		row_15	CD1D	15379	-1.06776	-0.0818452	No		row_15	AMOTL2	154	5.02582	0.252951	Yes		row_15	SPIC	2307	1.19817	0.283216	Yes		row_15
row_16	TNFSF18	1978	1.57617	0.138157	No		row_16	KCNJ15	233	4.5871	0.146509	Yes		row_16	DHRS9	1797	1.79704	0.419154	Yes		row_16	TSPYL2	6659	0.143332	-0.24204	No		row_16	CLEC12A	15457	-1.1711	-0.0310038	No		row_16	DNAAF1	160	4.98645	0.265429	Yes		row_16	MARCO	2351	1.16372	0.290619	Yes		row_16
row_17	ADGRE1	1991	1.56164	0.145723	No		row_17	HSD11B1	257	4.46954	0.15295	Yes		row_17	CCL2	1921	1.64313	0.425318	Yes		row_17	GAPT	8073	0.034132	-0.329313	No		row_17	CD1C	15707	-1.65002	0.0319595	No		row_17	HES4	164	4.96147	0.277968	Yes		row_17	PDCD1LG2	2385	1.14006	0.298437	Yes		row_17
row_18	PTGIR	2003	1.54642	0.15327	No		row_18	MT1G	290	4.28496	0.158496	Yes		row_18	ADGRE1	1991	1.56164	0.434146	Yes		row_18	TMEM154	8156	0.0283766	-0.334078	No									row_18	ABCB5	166	4.94154	0.29058	Yes		row_18	FABP3	2409	1.12279	0.306725	Yes		row_18
row_19	TMEM26	2135	1.39395	0.152517	No		row_19	CA12	309	4.22482	0.16482	Yes		row_19	MXD1	2036	1.50475	0.444046	Yes		row_19	MS4A4E	8491	0.00740679	-0.354715	No									row_19	CLEC4D	168	4.92225	0.303142	Yes		row_19	TMEM132E	2579	1.05057	0.305339	No		row_19
row_20	DUSP4	2167	1.35785	0.157812	No		row_20	AIM2	325	4.15157	0.171205	Yes		row_20	MMP25	2087	1.46225	0.453217	Yes		row_20	AZU1	8517	0.00592593	-0.356199	No									row_20	ACHE	172	4.91172	0.315553	Yes		row_20	ITGAD	3011	1.0241	0.287484	No		row_20
row_21	GALNT14	2204	1.30806	0.162529	No		row_21	SLIT3	327	4.14468	0.178462	Yes		row_21	LAG3	2094	1.45433	0.465049	Yes		row_21	RASAL1	8834	-0.0157223	-0.375624	No									row_21	PLCB4	182	4.87014	0.327485	Yes		row_21	SMARCA1	3048	0.997136	0.29388	No		row_21
row_22	ADA	2299	1.20872	0.163099	No		row_22	EPS8L2	328	4.14351	0.18578	Yes		row_22	STAT4	2095	1.4529	0.477241	Yes		row_22	IPCEF1	8957	-0.0236932	-0.382924	No									row_22	TNFAIP6	188	4.81631	0.339527	Yes		row_22	IL2RA	3072	0.983344	0.300962	No		row_22
row_23	KITLG	2456	1.09094	0.159172	No		row_23	SERPINE1	345	4.10095	0.192012	Yes		row_23	FBLIM1	2195	1.32002	0.482182	Yes		row_23	COBLL1	9236	-0.0431157	-0.399681	No									row_23	MT1H	195	4.78865	0.351436	Yes		row_23	DACT1	3349	0.835436	0.291082	No		row_23
row_24	HS3ST1	3271	0.879139	0.113054	No		row_24	TNC	382	3.94601	0.196707	Yes		row_24	RBP1	2219	1.29246	0.491602	Yes		row_24	ADCY1	9508	-0.059798	-0.415814	No									row_24	IDO1	256	4.47158	0.359176	Yes		row_24	CETP	3495	0.757449	0.288648	No		row_24
row_25	SEMA6B	3281	0.872484	0.117138	No		row_25	ANKRD22	406	3.88776	0.20212	Yes		row_25	IL2RA	3072	0.983344	0.447049	No		row_25	SULF2	9511	-0.0598462	-0.415259	No									row_25	IL1B	282	4.33225	0.368733	Yes		row_25	NDFIP2	3511	0.752671	0.29423	No		row_25
row_26	GAL3ST4	3482	0.761922	0.108713	No		row_26	LIPN	412	3.8713	0.208641	Yes		row_26	HS3ST1	3271	0.879139	0.442154	No		row_26	STK39	9526	-0.0617835	-0.415426	No									row_26	MT1G	290	4.28496	0.379288	Yes		row_26	AURKC	4297	0.483069	0.249751	No		row_26
row_27	OLFML2B	3737	0.662578	0.0963898	No		row_27	STAC	418	3.85999	0.215143	Yes		row_27	ATP13A2	3332	0.844989	0.445526	No		row_27	THBD	10105	-0.103034	-0.450114	No									row_27	CCL3L1	334	4.11951	0.387181	Yes		row_27	BBS5	4524	0.431571	0.239476	No		row_27
row_28	CMKLR1	3755	0.655347	0.0988182	No		row_28	OVOL1	422	3.84876	0.221751	Yes		row_28	GAL3ST4	3482	0.761922	0.442685	No		row_28	MMD	10644	-0.140083	-0.4819	No									row_28	CSRP2	350	4.09095	0.396742	Yes		row_28	CROCC2	4671	0.397808	0.233868	No		row_28
row_29	GFRA2	3819	0.632274	0.098253	No		row_29	CCNA1	430	3.81107	0.22804	Yes		row_29	OLFML2B	3737	0.662578	0.432503	No		row_29	ZNF10	11854	-0.234606	-0.55424	No									row_29	CCL3	365	4.01498	0.406169	Yes		row_29	RAB42	4778	0.376287	0.230554	No		row_29
row_30	JADE3	3911	0.599229	0.0957645	No		row_30	SLAMF1	435	3.7884	0.234478	Yes		row_30	PTCH2	3776	0.648227	0.435587	No		row_30	S1PR1	12055	-0.251431	-0.563792	No									row_30	CCL3L3	367	4.0051	0.416379	Yes		row_30	BSN	4824	0.367651	0.230945	No		row_30
row_31	PTPN21	3939	0.591693	0.0972299	No		row_31	ACTA2	439	3.77538	0.240957	Yes		row_31	GFRA2	3819	0.632274	0.43829	No		row_31	NLRP1	12718	-0.316345	-0.601269	No									row_31	ANKRD22	406	3.88776	0.423989	Yes		row_31	TCHH	5246	0.30631	0.2075	No		row_31
row_32	HS3ST2	3982	0.578978	0.0976915	No		row_32	SYTL1	446	3.75505	0.24721	Yes		row_32	TRIM47	3977	0.58086	0.433434	No		row_32	OTOA	13045	-0.352257	-0.617494	No									row_32	SPATC1	416	3.86496	0.433342	Yes		row_32	MMP15	5290	0.3001	0.207431	No		row_32
row_33	IL12RB1	3994	0.576669	0.100075	No		row_33	PCARE	449	3.74949	0.253705	Yes		row_33	MARCKS	4087	0.543393	0.431238	No		row_33	PLA2G15	13086	-0.35718	-0.615919	No									row_33	ANKRD1	417	3.86464	0.443254	Yes		row_33	ADAMTS2	5467	0.272475	0.198879	No		row_33
row_34	SECTM1	3997	0.575608	0.103015	No		row_34	STEAP4	470	3.71363	0.259001	Yes		row_34	LACC1	4335	0.475486	0.41992	No		row_34	PTGFRN	13470	-0.401349	-0.635122	No									row_34	IL32	426	3.82024	0.452555	Yes		row_34	C2	5705	0.242755	0.186289	No		row_34
row_35	MARCKS	4087	0.543393	0.100354	No		row_35	MGAT3	479	3.69896	0.265028	Yes		row_35	TMEM119	4456	0.445672	0.416222	No		row_35	CTSF	13626	-0.429367	-0.639861	Yes									row_35	C1R	429	3.81131	0.462206	Yes		row_35	APOE	5993	0.206568	0.170286	No		row_35
row_36	PDGFB	4261	0.491889	0.092177	No		row_36	CES1	480	3.69142	0.271548	Yes		row_36	MAFB	5572	0.2572	0.349276	No		row_36	CD163L1	13677	-0.437754	-0.637992	Yes									row_36	SLAMF1	435	3.7884	0.471612	Yes		row_36	SUCNR1	6103	0.194964	0.165217	No		row_36
row_37	LACC1	4335	0.475486	0.090153	No		row_37	TMEM52B	486	3.68165	0.277734	Yes		row_37	SGPL1	5657	0.247418	0.346146	No		row_37	GCSAM	13698	-0.441011	-0.634224	Yes									row_37	LRRC32	452	3.7426	0.480216	Yes		row_37	ACE	6204	0.184916	0.160618	No		row_37
row_38	ARL4C	4348	0.470836	0.091911	No		row_38	C15orf48	496	3.66757	0.283643	Yes		row_38	RHPN1	5765	0.234672	0.341484	No		row_38	CEP131	13729	-0.448685	-0.63099	Yes									row_38	HS3ST3B1	487	3.67637	0.487532	Yes		row_38	CABP4	6306	0.174959	0.155872	No		row_38
row_39	TMEM119	4456	0.445672	0.0876064	No		row_39	MSC	512	3.60103	0.289056	Yes		row_39	ACE	6204	0.184916	0.315889	No		row_39	TMIGD3	13766	-0.454034	-0.628067	Yes									row_39	SLAMF7	493	3.6744	0.496646	Yes		row_39	PCDHGA10	7852	0.0519745	0.0605547	No		row_39
row_40	PYHIN1	4525	0.431449	0.08566	No		row_40	SLC2A1	514	3.59022	0.295334	Yes		row_40	MERTK	6951	0.119024	0.270653	No		row_40	SRGAP3	13794	-0.45896	-0.62453	Yes									row_40	RND3	495	3.66834	0.505992	Yes		row_40	FAM169A	8702	-0.00665619	0.00798729	No		row_40
row_41	SELL	4658	0.399955	0.0795518	No		row_41	LAMP3	516	3.58342	0.301599	Yes		row_41	HTR7	7954	0.0437395	0.208919	No		row_41	AIG1	13855	-0.470211	-0.622912	Yes									row_41	C15orf48	496	3.66757	0.515399	Yes		row_41	BACE2	9122	-0.0339948	-0.0176902	No		row_41
row_42	NINJ1	4741	0.382818	0.0764728	No		row_42	DUSP5	520	3.5697	0.307715	Yes		row_42	LGMN	8709	-0.00691901	0.162247	No		row_42	PEAK3	13977	-0.496258	-0.624783	Yes									row_42	CXCL1	500	3.6486	0.52457	Yes		row_42	TIMD4	9744	-0.0769919	-0.0555166	No		row_42
row_43	CMBL	5179	0.31504	0.0508785	No		row_43	PLIN4	535	3.53022	0.313065	Yes		row_43	PITHD1	9024	-0.0276722	0.143018	No		row_43	DPEP2	13996	-0.499518	-0.620227	Yes									row_43	MCOLN2	509	3.60798	0.533327	Yes		row_43	SDC3	10177	-0.108017	-0.0813595	No		row_43
row_44	COL23A1	5506	0.267707	0.0319594	No		row_44	MT2A	557	3.49864	0.317917	Yes		row_44	TMEM106A	9109	-0.0333895	0.138092	No		row_44	LDLRAD4	14013	-0.505313	-0.615481	Yes									row_44	SOCS1	511	3.6032	0.542506	Yes		row_44	MMD	10644	-0.140083	-0.109032	No		row_44
row_45	GPR183	5563	0.258303	0.0298399	No		row_45	OLR1	572	3.47673	0.323173	Yes		row_45	ADCY1	9508	-0.059798	0.113927	No		row_45	GSDMA	14068	-0.519618	-0.61293	Yes									row_45	LAMP3	516	3.58342	0.551448	Yes		row_45	TCF7L1	10652	-0.140863	-0.108248	No		row_45
row_46	MAFB	5572	0.2572	0.0307101	No		row_46	CD69	576	3.47228	0.329116	Yes		row_46	SDC3	10177	-0.108017	0.0734327	No		row_46	GATM	14112	-0.529514	-0.609584	Yes									row_46	DUSP5	520	3.5697	0.560417	Yes		row_46	RBMS3	10953	-0.162577	-0.125436	No		row_46
row_47	C2	5705	0.242755	0.023765	No		row_47	RASGRP1	577	3.46953	0.335244	Yes		row_47	MMD	10644	-0.140083	0.0457268	No		row_47	SLC16A7	14135	-0.53781	-0.604842	Yes									row_47	MT2A	557	3.49864	0.567153	Yes		row_47	FUCA1	11009	-0.166781	-0.127403	No		row_47
row_48	VNN1	5751	0.236363	0.0222152	No		row_48	CD274	584	3.45003	0.340958	Yes		row_48	CD163	10738	-0.146606	0.0411932	No		row_48	MAP4K1	14167	-0.545527	-0.600569	Yes									row_48	CLEC4E	570	3.48451	0.575344	Yes		row_48	ME1	11602	-0.212315	-0.162261	No		row_48
row_49	TTYH2	6387	0.167251	-0.0165224	No		row_49	MACC1	585	3.43435	0.347024	Yes		row_49	ADAP2	11258	-0.186287	0.0105903	No		row_49	STAB1	14284	-0.580016	-0.601179	Yes									row_49	CD274	584	3.45003	0.583385	Yes		row_49	ZKSCAN4	12117	-0.256659	-0.1919	No		row_49
row_50	GIMAP5	6908	0.122002	-0.0483241	No		row_50	EREG	587	3.428	0.353015	Yes		row_50	HECTD2	11268	-0.187211	0.0116034	No		row_50	MRO	14333	-0.59289	-0.597424	Yes									row_50	EREG	587	3.428	0.592053	Yes		row_50	SLC16A9	12842	-0.329602	-0.233926	No		row_50
row_51	MERTK	6951	0.119024	-0.0503115	No		row_51	FAM83G	600	3.39461	0.358253	Yes		row_51	S1PR1	12055	-0.251431	-0.0350007	No		row_51	FFAR4	14399	-0.611146	-0.594516	Yes									row_51	SSTR2	599	3.40542	0.600103	Yes		row_51	ITLN1	13185	-0.36895	-0.251932	No		row_51
row_52	ABLIM3	7088	0.106678	-0.0582308	No		row_52	SOCS3	642	3.27243	0.361442	Yes		row_52	IL10	12794	-0.324477	-0.078017	No		row_52	MTSS1	14403	-0.612766	-0.587743	Yes									row_52	CD80	625	3.31664	0.607056	Yes		row_52	TMEM37	13431	-0.396724	-0.263686	No		row_52
row_53	TMEM220	7153	0.100742	-0.0616884	No		row_53	LGALS2	678	3.21744	0.364913	Yes		row_53	NBL1	12884	-0.333575	-0.0807339	No		row_53	DNM3	14525	-0.648848	-0.587881	Yes									row_53	SOD2	669	3.22503	0.612655	Yes		row_53	LILRB5	13495	-0.405573	-0.264082	No		row_53
row_54	METTL27	7598	0.071224	-0.0890176	No		row_54	VIT	686	3.21336	0.370146	Yes		row_54	TMEM37	13431	-0.396724	-0.111244	No		row_54	ITM2C	14625	-0.694182	-0.586139	Yes									row_54	GCH1	670	3.22501	0.620927	Yes		row_54	SELENBP1	13534	-0.412277	-0.262871	No		row_54
row_55	SLC9A9	7812	0.0554425	-0.102015	No		row_55	GJB2	704	3.16746	0.374666	Yes		row_55	CD163L1	13677	-0.437754	-0.122755	No		row_55	SH3PXD2A	14644	-0.701852	-0.579285	Yes									row_55	LGALS2	678	3.21744	0.628744	Yes		row_55	QPRT	13570	-0.417596	-0.261427	No		row_55
row_56	ANTXR1	7883	0.0497173	-0.106119	No		row_56	PHLDA3	707	3.16223	0.380125	Yes		row_56	TMIGD3	13766	-0.454034	-0.124399	No		row_56	SHMT1	14719	-0.723412	-0.57566	Yes									row_56	MN1	689	3.21083	0.636357	Yes		row_56	SIGLEC11	13616	-0.427165	-0.260521	No		row_56
row_57	HTR7	7954	0.0437395	-0.110254	No		row_57	SH2D4A	715	3.14514	0.385237	Yes		row_57	SLC22A23	13894	-0.477688	-0.128262	No		row_57	TRIM58	14769	-0.750686	-0.570175	Yes									row_57	CCL23	713	3.14825	0.643002	Yes		row_57	CD163L1	13677	-0.437754	-0.260452	No		row_57
row_58	GAPT	8073	0.034132	-0.117437	No		row_58	MT1E	755	3.03383	0.388131	Yes		row_58	GSDMA	14068	-0.519618	-0.134624	No		row_58	BNC2	14782	-0.754655	-0.562349	Yes									row_58	CFB	726	3.10477	0.65022	Yes		row_58	NXF3	13712	-0.444153	-0.258717	No		row_58
row_59	TLR3	8127	0.0300866	-0.120584	No		row_59	PARM1	761	3.01967	0.393149	Yes		row_59	CD28	14231	-0.563243	-0.139938	No		row_59	SV2B	14819	-0.776484	-0.555765	Yes									row_59	MT1E	755	3.03383	0.656261	Yes		row_59	RILPL1	13801	-0.461238	-0.260181	No		row_59
row_60	MAPK12	8424	0.0117522	-0.138994	No		row_60	SLC1A2	774	3.00363	0.397695	Yes		row_60	SLC7A8	14242	-0.565742	-0.13581	No		row_60	C1orf127	14826	-0.780354	-0.547275	Yes									row_60	BIRC3	757	3.02896	0.663967	Yes		row_60	FOXRED2	13835	-0.466622	-0.25819	No		row_60
row_61	CHIC1	8462	0.00980212	-0.14125	No		row_61	SLC38A1	779	2.98775	0.40272	Yes		row_61	MRO	14333	-0.59289	-0.136413	No		row_61	ZNF704	14844	-0.785668	-0.539407	Yes									row_61	IL4I1	771	3.00952	0.670878	Yes		row_61	FOLR2	14085	-0.522234	-0.269105	No		row_61
row_62	MS4A4E	8491	0.00740679	-0.142958	No		row_62	AR	906	2.83848	0.399771	Yes		row_62	APPL2	14349	-0.59656	-0.132337	No		row_62	CCDC152	14905	-0.819435	-0.533823	Yes									row_62	LAMB1	800	2.96086	0.676732	Yes		row_62	IGF1	14134	-0.53751	-0.26743	No		row_62
row_63	EDNRB	8636	-0.00313257	-0.151928	No		row_63	C7orf57	924	2.79145	0.403627	Yes		row_63	MTSS1	14403	-0.612766	-0.13048	No		row_63	RCN3	14923	-0.826665	-0.52549	Yes									row_63	SLC2A6	823	2.94018	0.682905	Yes		row_63	HHIPL1	14206	-0.557833	-0.267005	No		row_63
row_64	LGMN	8709	-0.00691901	-0.156385	No		row_64	LIMS2	939	2.75949	0.407616	Yes		row_64	ITSN1	14447	-0.621668	-0.127928	No		row_64	TMC8	14948	-0.842176	-0.517414	Yes									row_64	WWC1	875	2.877	0.687115	Yes		row_64	PROS1	14210	-0.559263	-0.262352	No		row_64
row_65	APBB3	9055	-0.0295351	-0.177758	No		row_65	SLC30A3	1021	2.61923	0.407124	Yes		row_65	CRYBB1	14718	-0.72282	-0.138597	No		row_65	CEACAM21	14970	-0.855057	-0.509007	Yes									row_65	APOL3	918	2.81485	0.691724	Yes		row_65	SLC7A8	14242	-0.565742	-0.259379	No		row_65
row_66	MPEG1	9060	-0.0299944	-0.177847	No		row_66	TCEA3	1026	2.60384	0.41147	Yes		row_66	B3GNT7	14761	-0.747164	-0.13493	No		row_66	CD93	15163	-0.883521	-0.510884	Yes									row_66	SMPD5	941	2.74588	0.697399	Yes		row_66	MRO	14333	-0.59289	-0.259828	No		row_66
row_67	SIGLEC1	9226	-0.0419511	-0.187921	No		row_67	AMZ1	1049	2.56204	0.414605	Yes		row_67	TRIM58	14769	-0.750686	-0.129065	No		row_67	PALD1	15175	-0.889682	-0.501463	Yes									row_67	JAK3	963	2.68862	0.70299	Yes		row_67	RAB3IL1	14470	-0.631691	-0.262793	No		row_67
row_68	COBLL1	9236	-0.0431157	-0.188253	No		row_68	ADAM12	1054	2.55107	0.418858	Yes		row_68	GCNT1	14772	-0.751125	-0.122886	No		row_68	GDPD1	15209	-0.918715	-0.493077	Yes									row_68	FFAR2	981	2.63344	0.708687	Yes		row_68	SELENOP	14559	-0.661609	-0.262523	No		row_68
row_69	P2RY6	9266	-0.0448624	-0.189824	No		row_69	GRHL1	1064	2.54518	0.422785	Yes		row_69	KCNMB4	14822	-0.777446	-0.119399	No		row_69	PCED1B	15224	-0.928235	-0.483404	Yes									row_69	AMZ1	1049	2.56204	0.711094	Yes		row_69	PIK3R3	14570	-0.666703	-0.257375	No		row_69
row_70	INPP4B	9341	-0.0499943	-0.194176	No		row_70	LY6E	1079	2.52983	0.426368	Yes		row_70	ZNF704	14844	-0.785668	-0.114108	No		row_70	RHPN2	15243	-0.941427	-0.473829	Yes									row_70	TNFAIP3	1080	2.52599	0.715708	Yes		row_70	KIF26A	14954	-0.846131	-0.273794	No		row_70
row_71	HPSE	9596	-0.0666898	-0.209672	No		row_71	OR8G5	1104	2.50978	0.429285	Yes		row_71	AP2A2	14892	-0.812807	-0.1102	No		row_71	RASGRP4	15254	-0.95004	-0.46366	Yes									row_71	CCL5	1082	2.51983	0.722109	Yes		row_71	STON2	14960	-0.84956	-0.266754	No		row_71
row_72	TIMD4	9744	-0.0769919	-0.218436	No		row_72	TNFSF14	1144	2.47336	0.431189	Yes		row_72	RCN3	14923	-0.826665	-0.105122	No		row_72	GPR34	15278	-0.963531	-0.454145	Yes									row_72	IRAK2	1127	2.48578	0.72575	Yes		row_72	PLEKHG5	15184	-0.896654	-0.272819	No		row_72
row_73	CCSER1	9803	-0.0815997	-0.221621	No		row_73	RSPO3	1151	2.45677	0.435149	Yes		row_73	MYO7A	14956	-0.846971	-0.0999985	No		row_73	RNF125	15284	-0.970288	-0.443436	Yes									row_73	MT1X	1129	2.47832	0.732044	Yes		row_73	CHRD	15241	-0.940567	-0.268153	No		row_73
row_74	CFD	9877	-0.086449	-0.225717	No		row_74	SYNJ2	1177	2.44931	0.437895	Yes		row_74	DISP1	15157	-0.879515	-0.105014	No		row_74	CHST13	15295	-0.987533	-0.432841	Yes									row_74	MDK	1182	2.42739	0.735038	Yes		row_74	RGL3	15276	-0.961271	-0.261943	No		row_74
row_75	COLGALT2	9884	-0.0870618	-0.225627	No		row_75	TREM1	1181	2.43705	0.44201	Yes		row_75	GDPD1	15209	-0.918715	-0.100465	No		row_75	MAML3	15310	-0.999483	-0.422359	Yes									row_75	ADM	1208	2.3619	0.739542	Yes		row_75	GATA3	15344	-1.03008	-0.257184	No		row_75
row_76	BLNK	9895	-0.0881769	-0.225782	No		row_76	IL21R	1188	2.41294	0.445892	Yes		row_76	CRHBP	15258	-0.95173	-0.095454	No		row_76	IQCK	15341	-1.02674	-0.41256	Yes									row_76	HIC1	1228	2.31842	0.744308	Yes		row_76	PIEZO2	15541	-1.3092	-0.258006	No		row_76
row_77	THBD	10105	-0.103034	-0.238276	No		row_77	MAP1A	1210	2.35848	0.448731	Yes		row_77	LDLR	15287	-0.979041	-0.0889739	No		row_77	ALK	15390	-1.08731	-0.40319	Yes									row_77	SH3PXD2B	1267	2.25306	0.747725	Yes		row_77	SOBP	15572	-1.35575	-0.248136	No		row_77
row_78	TMEM86A	10159	-0.106827	-0.241015	No		row_78	TEAD3	1211	2.3566	0.452893	Yes		row_78	CD200R1	15359	-1.04179	-0.0846323	No		row_78	SHROOM1	15405	-1.10713	-0.391485	Yes									row_78	GBP4	1270	2.2471	0.753363	Yes		row_78	CAPS2	15611	-1.4344	-0.238081	No		row_78
row_79	RGL1	10328	-0.118467	-0.250869	No		row_79	PPFIA4	1213	2.35501	0.456989	Yes		row_79	RHOBTB1	15387	-1.081	-0.0772347	No		row_79	F13A1	15407	-1.1095	-0.378947	Yes									row_79	MAP1LC3A	1282	2.22663	0.758391	Yes		row_79	SHE	15620	-1.44613	-0.226065	No		row_79
row_80	AKAP6	10431	-0.125047	-0.256568	No		row_80	PSAT1	1222	2.33478	0.460607	Yes		row_80	ALK	15390	-1.08731	-0.0682347	No		row_80	ITGA9	15409	-1.11082	-0.366394	Yes									row_80	BAALC	1307	2.16664	0.762456	Yes		row_80	SCAMP5	15627	-1.46125	-0.213795	No		row_80
row_81	HGF	10502	-0.129571	-0.260247	No		row_81	AQP9	1234	2.3065	0.463986	Yes		row_81	F13A1	15407	-1.1095	-0.0599162	No		row_81	CACNA2D3	15448	-1.16002	-0.355578	Yes									row_81	NR4A3	1311	2.15617	0.7678	Yes		row_81	ARHGEF16	15693	-1.60857	-0.203907	No		row_81
row_82	CD163	10738	-0.146606	-0.274132	No		row_82	MYO6	1249	2.28072	0.46713	Yes		row_82	ITGA9	15409	-1.11082	-0.050657	No		row_82	MRC1	15450	-1.16216	-0.342442	Yes									row_82	S100A8	1499	2.00911	0.761331	Yes		row_82	EDA	15700	-1.63743	-0.190112	No		row_82
row_83	ETS2	10798	-0.150945	-0.27701	No		row_83	AKAP5	1259	2.26726	0.470565	Yes		row_83	CACNA2D3	15448	-1.16002	-0.0432781	No		row_83	CORO1A	15463	-1.18005	-0.329785	Yes									row_83	EBI3	1533	1.98179	0.764362	Yes		row_83	PNPLA3	15701	-1.63804	-0.17594	No		row_83
row_84	FUCA1	11009	-0.166781	-0.289227	No		row_84	ZBTB7C	1279	2.23424	0.473311	Yes		row_84	GPBAR1	15481	-1.21729	-0.0350467	No		row_84	TESC	15472	-1.20218	-0.316628	Yes									row_84	MT1F	1566	1.95805	0.767396	Yes		row_84	SLC40A1	15702	-1.63812	-0.161767	No		row_84
row_85	HECTD2	11268	-0.187211	-0.304331	No		row_85	FN1	1281	2.22731	0.477182	Yes		row_85	LGI2	15495	-1.24146	-0.025435	No		row_85	CARD11	15475	-1.20675	-0.303048	Yes									row_85	CCL18	1688	1.88627	0.764713	Yes		row_85	KIAA1217	15735	-1.67972	-0.149218	No		row_85
row_86	CYP2U1	11334	-0.192678	-0.307362	No		row_86	GLB1L2	1286	2.22083	0.480851	Yes		row_86	SCAMP5	15627	-1.46125	-0.0212921	No		row_86	DOC2A	15485	-1.22527	-0.289691	Yes									row_86	PTGER2	1786	1.81462	0.763339	Yes		row_86	CDH5	15802	-1.76672	-0.138023	No		row_86
row_87	ZNF33B	11426	-0.200093	-0.311976	No		row_87	CARMIL1	1298	2.18432	0.484014	Yes		row_87	SPTLC3	15655	-1.5123	-0.0102754	No		row_87	F2RL3	15488	-1.22836	-0.275866	Yes									row_87	ZC3H12A	1802	1.78791	0.766992	Yes		row_87	DPF3	15882	-1.92658	-0.126252	No		row_87
row_88	S1PR1	12055	-0.251431	-0.349828	No		row_88	PDLIM4	1302	2.17636	0.487668	Yes		row_88	SLC40A1	15702	-1.63812	0.000619584	No		row_88	CDR2L	15492	-1.23519	-0.262024	Yes									row_88	KYNU	1883	1.68563	0.766343	Yes		row_88	HPGDS	15905	-2.02425	-0.110102	No		row_88
row_89	PCDHGB7	12325	-0.273832	-0.365158	No		row_89	KANK3	1316	2.14874	0.490642	Yes		row_89	KLHL13	15826	-1.80389	0.0081334	No		row_89	LGI2	15495	-1.24146	-0.24805	Yes									row_89	COBL	1886	1.68202	0.770533	Yes		row_89	MPPED2	16029	-2.48908	-0.0961909	No		row_89
row_90	PGGHG	12411	-0.280967	-0.368966	No		row_90	UPP1	1317	2.14214	0.494425	Yes		row_90	LRRC4	15894	-1.97034	0.0205147	No		row_90	JAML	15505	-1.24891	-0.234425	Yes									row_90	AFF2	1890	1.67576	0.774645	Yes		row_90	TSPAN6	16176	-3.74453	-0.0728436	No		row_90
row_91	NR3C2	12685	-0.312091	-0.384341	No		row_91	OLFM2	1355	2.06368	0.495732	Yes									row_91	MAF	15525	-1.27751	-0.221095	Yes									row_91	CSRNP1	1891	1.67537	0.778942	Yes		row_91	LYVE1	16207	-4.33337	-0.0372115	No		row_91
row_92	SERPINF1	12699	-0.314096	-0.38348	No		row_92	OVCH1	1366	2.03964	0.498703	Yes									row_92	PAQR7	15526	-1.27957	-0.206564	Yes									row_92	CCL2	1921	1.64313	0.781354	Yes		row_92	TDRD10	16212	-4.42281	0.000805942	No		row_92
row_93	IL10	12794	-0.324477	-0.387619	No		row_93	S100A8	1499	2.00911	0.493911	Yes									row_93	LTC4S	15550	-1.31922	-0.193009	Yes									row_93	ARNTL2	1942	1.61633	0.784256	Yes									row_93
row_94	WDR17	12832	-0.328703	-0.388178	No		row_94	TPD52	1506	1.99423	0.497054	Yes									row_94	NFATC2	15564	-1.3366	-0.178636	Yes									row_94	ADGRE1	1991	1.56164	0.785278	Yes									row_94
row_95	NBL1	12884	-0.333575	-0.389584	No		row_95	RAB36	1545	1.96667	0.498126	Yes									row_95	LPAR5	15590	-1.37571	-0.164564	Yes									row_95	PTGIR	2003	1.54642	0.788561	Yes									row_95
row_96	ARMC9	12999	-0.346887	-0.394852	No		row_96	MAMLD1	1653	1.92433	0.494764	Yes									row_96	SIDT1	15600	-1.39577	-0.149271	Yes									row_96	LILRB1	2016	1.52721	0.791732	Yes									row_96
row_97	OTOA	13045	-0.352257	-0.395785	No		row_97	NOTCH3	1684	1.89748	0.496219	Yes									row_97	RGS14	15601	-1.39738	-0.133401	Yes									row_97	FBXO6	2074	1.4769	0.791977	Yes									row_97
row_98	KCNJ5	13348	-0.387425	-0.412569	No		row_98	FA2H	1685	1.89403	0.499565	Yes									row_98	SCAMP5	15627	-1.46125	-0.118358	Yes									row_98	IL15RA	2111	1.43209	0.793413	Yes
row_99	TMEM37	13431	-0.396724	-0.415574	No		row_99	DUSP2	1749	1.875	0.498895	Yes									row_99	GNG7	15634	-1.46515	-0.102091	Yes									row_99	TREML4	2116	1.4273	0.796825	Yes
row_100	LILRB5	13495	-0.405573	-0.417346	No		row_100	ZNF711	1761	1.85972	0.501485	Yes									row_100	GNG2	15639	-1.48308	-0.0854961	Yes									row_100	CLEC6A	2138	1.39185	0.79909	Yes
row_101	QPRT	13570	-0.417596	-0.41974	No		row_101	STAP1	1767	1.84757	0.504432	Yes									row_101	SPTLC3	15655	-1.5123	-0.0692522	Yes									row_101	CDK14	2147	1.38181	0.802137	Yes
row_102	FAM174B	13628	-0.42971	-0.42101	No		row_102	CXADR	1768	1.84552	0.507692	Yes									row_102	SLC40A1	15702	-1.63812	-0.0535026	Yes									row_102	ITPR3	2150	1.38023	0.805552	Yes
row_103	PRSS36	13647	-0.433455	-0.419825	No		row_103	LANCL3	1788	1.81235	0.509692	Yes									row_103	PIK3C2B	15822	-1.79453	-0.0405055	Yes									row_103	CALHM6	2223	1.28879	0.804383	Yes
row_104	CD163L1	13677	-0.437754	-0.419304	No		row_104	IL1RN	1795	1.80549	0.512502	Yes									row_104	KLHL13	15826	-1.80389	-0.0202056	Yes									row_104	DRAM1	2241	1.2638	0.806568	Yes
row_105	SLC18B1	13735	-0.449954	-0.420466	No		row_105	NRN1	1800	1.78935	0.515409	Yes									row_105	PRR5L	15841	-1.85907	3.85942e-05	Yes									row_105	ENPP2	2274	1.23324	0.807742	Yes
row_106	SRGAP3	13794	-0.45896	-0.421642	No		row_106	MTMR11	1803	1.78736	0.51844	Yes									row_106	PSRC1	15917	-2.08886	0.019108	Yes									row_106	CD44	2281	1.2302	0.810524	Yes
row_107	AIG1	13855	-0.470211	-0.422882	No		row_107	LAYN	1809	1.77631	0.521261	Yes																							row_107	PTCHD4	2325	1.18622	0.810894	Yes
row_108	WLS	13859	-0.47121	-0.420561	No		row_108	DLC1	1813	1.77153	0.5242	Yes																							row_108	SNX10	2334	1.18022	0.813424	Yes
row_109	PMP22	13885	-0.47673	-0.419583	No		row_109	DNAJC6	1826	1.75554	0.526543	Yes																							row_109	FZD7	2370	1.14974	0.814198	Yes
row_110	SLC22A23	13894	-0.477688	-0.417539	No		row_110	TRAF3IP2	1834	1.74262	0.529178	Yes																							row_110	FPR2	2400	1.12761	0.815287	Yes
row_111	GSDMA	14068	-0.519618	-0.425568	Yes		row_111	RAB17	1868	1.70364	0.530102	Yes																							row_111	C1RL	2420	1.11395	0.816964	Yes
row_112	FOLR2	14085	-0.522234	-0.423786	Yes		row_112	SYNC	1871	1.70051	0.532979	Yes																							row_112	GREM1	2435	1.10632	0.818931	Yes
row_113	IQCD	14108	-0.529167	-0.422342	Yes		row_113	AK4	1877	1.68863	0.535646	Yes																							row_113	SRXN1	2436	1.10556	0.821766	Yes
row_114	GATM	14112	-0.529514	-0.41971	Yes		row_114	COBL	1886	1.68202	0.538111	Yes																							row_114	TAF4B	2437	1.10276	0.824595	Yes
row_115	IGF1	14134	-0.53751	-0.418158	Yes		row_115	CSF1	1913	1.65603	0.539393	Yes																							row_115	C1orf226	2474	1.08048	0.825129	Yes
row_116	TLR7	14153	-0.541889	-0.416396	Yes		row_116	CYTIP	1923	1.63923	0.541719	Yes																							row_116	EGR2	2510	1.06212	0.825677	Yes
row_117	CD28	14231	-0.563243	-0.418203	Yes		row_117	IL2RG	1931	1.62894	0.544154	Yes																							row_117	LRRC3	2513	1.06159	0.828276	Yes
row_118	STAB1	14284	-0.580016	-0.41836	Yes		row_118	RET	1953	1.60585	0.545663	Yes																							row_118	AKR1C1	3070	0.985447	0.796248	No
row_119	MRO	14333	-0.59289	-0.418198	Yes		row_119	CA2	1964	1.59131	0.547842	Yes																							row_119	KCNE1	3139	0.944709	0.794445	No
row_120	TNFRSF8	14337	-0.593656	-0.415225	Yes		row_120	TREML2	1983	1.57168	0.549481	Yes																							row_120	CDC42EP1	3370	0.824592	0.782265	No
row_121	PID1	14342	-0.594981	-0.412307	Yes		row_121	QPCT	1988	1.56604	0.551994	Yes																							row_121	ENTHD1	3424	0.79178	0.781002	No
row_122	EYA2	14374	-0.601985	-0.411036	Yes		row_122	SDC1	1998	1.5512	0.554165	Yes																							row_122	TJP1	3518	0.748616	0.777142	No
row_123	HTR2B	14386	-0.606601	-0.408493	Yes		row_123	PALLD	2037	1.50397	0.55442	Yes																							row_123	TRIL	3545	0.738339	0.777419	No
row_124	MTSS1	14403	-0.612766	-0.406229	Yes		row_124	TLE1	2059	1.49043	0.555725	Yes																							row_124	LHFPL6	4134	0.531674	0.742239	No
row_125	TFAP2C	14421	-0.615964	-0.40401	Yes		row_125	NIPAL1	2083	1.46377	0.556857	Yes																							row_125	METTL1	4616	0.409431	0.713394	No
row_126	CD209	14426	-0.617189	-0.400974	Yes		row_126	ASB2	2085	1.46285	0.559378	Yes																							row_126	BCAR1	4690	0.392958	0.709865	No
row_127	ITSN1	14447	-0.621668	-0.398912	Yes		row_127	ALPK3	2105	1.44408	0.560728	Yes																							row_127	BAMBI	4932	0.350987	0.695787	No
row_128	RAB3IL1	14470	-0.631691	-0.396921	Yes		row_128	SORBS1	2117	1.42582	0.562551	Yes																							row_128	RDX	5373	0.288981	0.669182	No
row_129	TTN	14550	-0.659034	-0.398343	Yes		row_129	TSKU	2132	1.3986	0.564137	Yes																							row_129	PLEKHG3	5583	0.25521	0.656847	No
row_130	SELENOP	14559	-0.661609	-0.395319	Yes		row_130	FLT1	2133	1.39653	0.566603	Yes																							row_130	MYC	6655	0.143599	0.590653	No
row_131	GIMAP7	14602	-0.679773	-0.394321	Yes		row_131	CLEC6A	2138	1.39185	0.568809	Yes																							row_131	GPR153	6710	0.138814	0.587653	No
row_132	PRLR	14712	-0.719907	-0.39729	Yes		row_132	CLSTN3	2143	1.38719	0.571006	Yes																							row_132	MYO1B	6815	0.129233	0.58152	No
row_133	CRYBB1	14718	-0.72282	-0.393754	Yes		row_133	PROC	2165	1.35942	0.57208	Yes																							row_133	ARHGAP23	7590	0.071748	0.5336	No
row_134	GRIP1	14753	-0.743755	-0.391915	Yes		row_134	PFKP	2191	1.32735	0.572845	Yes																							row_134	SULT1B1	11043	-0.169205	0.319491	No
row_135	BNC2	14782	-0.754655	-0.389645	Yes		row_135	SPSB1	2205	1.30799	0.574333	Yes																							row_135	PTGDS	15286	-0.978881	0.0583594	No
row_136	GTF2IRD2B	14801	-0.767124	-0.386684	Yes		row_136	HOMER1	2214	1.29923	0.576122	Yes
row_137	DMD	14802	-0.767182	-0.382599	Yes		row_137	TRABD2A	2220	1.29196	0.578088	Yes
row_138	SV2B	14819	-0.776484	-0.379463	Yes		row_138	ALDH1A2	2221	1.29181	0.58037	Yes
row_139	KCNMB4	14822	-0.777446	-0.375449	Yes		row_139	TRIM54	2238	1.26645	0.581596	Yes
row_140	C1orf127	14826	-0.780354	-0.371481	Yes		row_140	CDKN2A	2262	1.24302	0.582338	Yes
row_141	ZNF704	14844	-0.785668	-0.368359	Yes		row_141	TMEM151A	2265	1.23927	0.5844	Yes
row_142	SLC46A1	14882	-0.809232	-0.366359	Yes		row_142	ATL1	2269	1.2366	0.586395	Yes
row_143	ASIC1	14887	-0.811107	-0.36229	Yes		row_143	FYN	2276	1.2317	0.588191	Yes
row_144	RNASE1	14899	-0.815179	-0.358636	Yes		row_144	SMCO4	2294	1.21108	0.589256	Yes
row_145	CCDC152	14905	-0.819435	-0.354586	Yes		row_145	ICAM3	2367	1.15226	0.586742	Yes
row_146	MYO7A	14956	-0.846971	-0.353196	Yes		row_146	AKR1C3	2394	1.13261	0.587099	Yes
row_147	PLXDC1	14974	-0.856501	-0.349697	Yes		row_147	BCL2A1	2412	1.12045	0.588004	Yes
row_148	HRH1	14975	-0.857111	-0.345133	Yes		row_148	SERPINA1	2417	1.11505	0.58972	Yes
row_149	ADORA3	14977	-0.85761	-0.34063	Yes		row_149	SEL1L3	2418	1.11466	0.591689	Yes
row_150	CD320	14991	-0.866673	-0.336826	Yes		row_150	C1RL	2420	1.11395	0.593593	Yes
row_151	CTTNBP2	14995	-0.872709	-0.332367	Yes		row_151	SHROOM4	2453	1.09236	0.593501	Yes
row_152	CD93	15163	-0.883521	-0.338085	Yes		row_152	SEC14L2	2462	1.0864	0.594914	Yes
row_153	STARD13	15206	-0.917487	-0.335821	Yes		row_153	TRIB2	2465	1.08338	0.596701	Yes
row_154	CNRIP1	15227	-0.929366	-0.332121	Yes		row_154	C1orf226	2474	1.08048	0.598104	Yes
row_155	TLR5	15239	-0.939933	-0.327803	Yes		row_155	EGR2	2510	1.06212	0.597768	Yes
row_156	SFRP4	15282	-0.968005	-0.32527	Yes		row_156	GJB6	2973	1.05057	0.570431	Yes
row_157	NEK10	15296	-0.989502	-0.320813	Yes		row_157	PADI2	2979	1.04745	0.571965	Yes
row_158	FZD9	15302	-0.993803	-0.315833	Yes		row_158	PCOLCE2	2980	1.04581	0.573812	Yes
row_159	FCGBP	15329	-1.01877	-0.312032	Yes		row_159	MYRF	2997	1.03264	0.574625	Yes
row_160	SCN1B	15330	-1.01886	-0.306607	Yes		row_160	SOCS2	2998	1.03255	0.576449	Yes
row_161	PTPRN2	15337	-1.02242	-0.301538	Yes		row_161	ARFGEF3	3000	1.03133	0.578207	Yes
row_162	TNFRSF11A	15371	-1.05637	-0.297973	Yes		row_162	PIM1	3006	1.02686	0.579705	Yes
row_163	SYT1	15373	-1.05889	-0.292397	Yes		row_163	RASGEF1A	3022	1.01705	0.580553	Yes
row_164	ALK	15390	-1.08731	-0.287606	Yes		row_164	FBXO15	3042	1.0017	0.581122	Yes
row_165	SYT6	15402	-1.10409	-0.282414	Yes		row_165	CAMSAP3	3058	0.991567	0.581926	Yes
row_166	F13A1	15407	-1.1095	-0.276757	Yes		row_166	ANGPT4	3101	0.963144	0.580973	Yes
row_167	ITGA9	15409	-1.11082	-0.270905	Yes		row_167	MREG	3105	0.961273	0.582481	Yes
row_168	CACNA2D3	15448	-1.16002	-0.2671	Yes		row_168	FAIM	3109	0.960278	0.583988	Yes
row_169	CCDC136	15469	-1.19651	-0.261977	Yes		row_169	SLC28A3	3118	0.95585	0.58517	Yes
row_170	GPBAR1	15481	-1.21729	-0.256183	Yes		row_170	MYO7B	3120	0.953586	0.586791	Yes
row_171	F2RL3	15488	-1.22836	-0.250017	Yes		row_171	DTX4	3124	0.950969	0.588281	Yes
row_172	TBX1	15491	-1.23369	-0.243573	Yes		row_172	FLRT2	3125	0.950115	0.589959	Yes
row_173	LGI2	15495	-1.24146	-0.23715	Yes		row_173	AFDN	3239	0.895548	0.584401	Yes
row_174	MS4A6A	15515	-1.26325	-0.23161	Yes		row_174	FAM124A	3244	0.894244	0.585728	Yes
row_175	LTC4S	15550	-1.31922	-0.226708	Yes		row_175	ZBED6CL	3259	0.885252	0.586406	Yes
row_176	NFATC2	15564	-1.3366	-0.220403	Yes		row_176	PLEK2	3266	0.882784	0.587587	Yes
row_177	LPAR5	15590	-1.37571	-0.214638	Yes		row_177	BHLHE41	3269	0.880748	0.589016	Yes
row_178	SIDT1	15600	-1.39577	-0.207768	Yes		row_178	ENO2	3295	0.866021	0.588966	Yes
row_179	DEPTOR	15637	-1.4695	-0.202191	Yes		row_179	SLAMF9	3315	0.856217	0.589277	Yes
row_180	GNG2	15639	-1.48308	-0.194357	Yes		row_180	NPR1	3321	0.85318	0.590468	Yes
row_181	SPTLC3	15655	-1.5123	-0.187241	Yes		row_181	APOL4	3336	0.84247	0.591072	Yes
row_182	PDE7B	15698	-1.63033	-0.181182	Yes		row_182	NOS1AP	3353	0.83373	0.591533	Yes
row_183	EDA	15700	-1.63743	-0.172526	Yes		row_183	ALOX5	3356	0.830675	0.592874	Yes
row_184	SLC40A1	15702	-1.63812	-0.163866	Yes		row_184	PDLIM7	3369	0.82475	0.593572	Yes
row_185	ATOH8	15746	-1.69947	-0.157501	Yes		row_185	ENTHD1	3424	0.79178	0.591559	Yes
row_186	IGFBP4	15797	-1.75309	-0.151288	Yes		row_186	CECR2	3425	0.791547	0.592957	Yes
row_187	ABLIM2	15824	-1.8031	-0.14331	Yes		row_187	OSBP2	3432	0.787443	0.593968	Yes
row_188	KLHL13	15826	-1.80389	-0.133768	Yes		row_188	KREMEN1	3433	0.787184	0.595359	Yes
row_189	OLFML3	15830	-1.81454	-0.124294	Yes		row_189	PCGF2	3485	0.760104	0.593479	Yes
row_190	RNF150	15836	-1.82938	-0.114866	Yes		row_190	PPP1R13B	3498	0.756415	0.594056	Yes
row_191	PRR5L	15841	-1.85907	-0.105217	Yes		row_191	KCNH3	3533	0.741601	0.593218	Yes
row_192	PCDH12	15845	-1.86577	-0.0954701	Yes		row_192	CCND2	3538	0.740515	0.594273	Yes
row_193	MCC	15880	-1.9191	-0.0873741	Yes		row_193	HACD1	3551	0.737336	0.594817	Yes
row_194	FAM177B	15889	-1.95361	-0.0774717	Yes		row_194	CEP70	3561	0.729727	0.595537	Yes
row_195	LRRC4	15894	-1.97034	-0.0672305	Yes		row_195	CLU	3563	0.729372	0.596762	Yes
row_196	INKA1	15906	-2.03064	-0.0571052	Yes		row_196	COL22A1	3585	0.720698	0.596708	Yes
row_197	ARL5C	15966	-2.26045	-0.0487518	Yes		row_197	ARL4A	3591	0.719251	0.597662	Yes
row_198	DUSP27	15979	-2.29988	-0.0372554	Yes		row_198	DIXDC1	3596	0.716311	0.598675	Yes
row_199	MPPED2	16029	-2.48908	-0.0270606	Yes		row_199	TTC39B	3606	0.713805	0.599367	Yes
row_200	EPHB3	16106	-3.02294	-0.0157084	Yes		row_200	CHDH	3644	0.69912	0.598264	Yes
row_201	LYVE1	16207	-4.33337	0.00112321	Yes		row_201	RHBDL3	3652	0.695135	0.599049	Yes
							row_202	RAI14	3656	0.693528	0.600084	Yes
							row_203	SLC2A3	3671	0.689318	0.600417	Yes
							row_204	UCHL1	3677	0.686282	0.601313	Yes
							row_205	OCSTAMP	3744	0.660699	0.59831	No
							row_206	KLK1	3750	0.656992	0.599154	No
							row_207	AQP3	3753	0.656261	0.600187	No
							row_208	FLVCR2	3773	0.649375	0.600133	No
							row_209	TIE1	3783	0.645362	0.600705	No
							row_210	GPAT3	3840	0.623493	0.598267	No
							row_211	DKK2	3843	0.623085	0.599241	No
							row_212	CPE	3860	0.617569	0.599321	No
							row_213	GPC4	3864	0.61699	0.600221	No
							row_214	EML4	3907	0.600447	0.598628	No
							row_215	S100A16	3936	0.592498	0.597905	No
							row_216	HSPG2	3943	0.589454	0.598567	No
							row_217	ATP1B2	3950	0.587392	0.599225	No
							row_218	CARMIL3	3962	0.584853	0.599563	No
							row_219	ISYNA1	4078	0.546084	0.593261	No
							row_220	CTTN	4096	0.541575	0.593144	No
							row_221	TCF7L2	4102	0.540331	0.593782	No
							row_222	CD101	4111	0.537146	0.594225	No
							row_223	NDRG2	4146	0.526712	0.593007	No
							row_224	SVIL	4169	0.520954	0.592537	No
							row_225	NLRP2	4290	0.484735	0.585811	No
							row_226	KAZN	4341	0.473149	0.583487	No
							row_227	TACSTD2	4372	0.464921	0.582413	No
							row_228	ASAP2	4379	0.46325	0.582852	No
							row_229	FANCE	4426	0.451368	0.580742	No
							row_230	FGFRL1	4451	0.446419	0.580014	No
							row_231	TUBB4A	4474	0.442321	0.579405	No
							row_232	RETREG1	4495	0.43681	0.578913	No
							row_233	KLF8	4498	0.436055	0.579557	No
							row_234	MRGPRF	4503	0.435289	0.580073	No
							row_235	NANOS1	4541	0.427584	0.57849	No
							row_236	BCAR1	4690	0.392958	0.569833	No
							row_237	RAB11FIP4	4706	0.389858	0.569573	No
							row_238	MMP7	4711	0.389207	0.570008	No
							row_239	TGM2	4939	0.349368	0.556281	No
							row_240	PAQR5	4968	0.345969	0.555123	No
							row_241	ZNF366	5029	0.338121	0.551929	No
							row_242	CTNNAL1	5036	0.336244	0.552144	No
							row_243	ICAM5	5041	0.335415	0.552484	No
							row_244	COL8A2	5158	0.317803	0.545715	No
							row_245	COL6A2	5204	0.311069	0.543421	No
							row_246	APOC1	5210	0.31062	0.543654	No
							row_247	MID2	5293	0.299764	0.539002	No
							row_248	CCL22	5303	0.298827	0.538961	No
							row_249	RTN4RL2	5421	0.279469	0.532062	No
							row_250	MMP8	5509	0.267499	0.527037	No
							row_251	TBXA2R	5536	0.263245	0.525859	No
							row_252	ST14	5710	0.242285	0.515356	No
							row_253	ADAM19	5873	0.219469	0.505507	No
							row_254	MYL9	5913	0.215804	0.503424	No
							row_255	PPARD	5925	0.214551	0.503108	No
							row_256	PLD4	5962	0.210507	0.501205	No
							row_257	GPD1	5987	0.207578	0.500055	No
							row_258	APOE	5993	0.206568	0.500104	No
							row_259	MTHFS	6003	0.205589	0.499898	No
							row_260	BEAN1	6030	0.202374	0.498613	No
							row_261	TMTC1	6170	0.188417	0.490163	No
							row_262	SLC44A2	6172	0.188015	0.490431	No
							row_263	CCND3	6175	0.187759	0.490637	No
							row_264	ACE	6204	0.184916	0.489194	No
							row_265	LPL	6279	0.177548	0.484832	No
							row_266	ADGRE3	6398	0.166424	0.47767	No
							row_267	SLC45A3	6477	0.158116	0.47302	No
							row_268	MYADM	6496	0.156682	0.47216	No
							row_269	GPR153	6710	0.138814	0.458946	No
							row_270	ANGPTL6	6816	0.129213	0.452539	No
							row_271	ACOT1	6857	0.126186	0.450235	No
							row_272	TDRD9	6886	0.123687	0.448684	No
							row_273	MYOZ1	6945	0.119244	0.44523	No
							row_274	ALDH18A1	7028	0.112956	0.440248	No
							row_275	CYP27B1	7079	0.107677	0.437279	No
							row_276	PKIA	7119	0.103282	0.434997	No
							row_277	IGFBP2	7215	0.0947808	0.429162	No
							row_278	CCL17	7307	0.0887937	0.423568	No
							row_279	ARHGEF28	7318	0.0887937	0.423093	No
							row_280	FHL1	7418	0.0843117	0.416987	No
							row_281	SPN	7433	0.0829471	0.416249	No
							row_282	ADAMTSL4	7528	0.0763854	0.410444	No
							row_283	ANKS6	7717	0.063798	0.398677	No
							row_284	USP2	7773	0.0588316	0.395306	No
							row_285	CRABP2	7789	0.0574907	0.39446	No
							row_286	IFNLR1	7797	0.0568268	0.394118	No
							row_287	ITGA3	7821	0.0546835	0.392761	No
							row_288	CLEC12B	8256	0.021781	0.365376	No
							row_289	APLN	8316	0.0180895	0.36168	No
							row_290	CD52	8341	0.0167445	0.360193	No
							row_291	SARDH	8355	0.0161491	0.3594	No
							row_292	GIPC3	8376	0.0147255	0.358163	No
							row_293	KCNJ1	8484	0.00759914	0.351415	No
							row_294	CDH23	8750	-0.0096651	0.334687	No
							row_295	DCSTAMP	8781	-0.0116639	0.332812	No
							row_296	CTSW	8913	-0.0208467	0.324572	No
							row_297	AFAP1L1	9188	-0.0387257	0.307327	No
							row_298	KLF4	9209	-0.040506	0.306135	No
							row_299	ADRA2B	9418	-0.0541672	0.293087	No
							row_300	TNS2	9450	-0.0565644	0.291229	No
							row_301	PKD1L1	9452	-0.0566252	0.291265	No
							row_302	SPOCD1	9579	-0.0654796	0.283419	No
							row_303	DBN1	9761	-0.0783353	0.272121	No
							row_304	PITPNM2	9818	-0.0825977	0.268728	No
							row_305	GPAT2	9860	-0.08543	0.266288	No
							row_306	VCAN	9973	-0.0939181	0.259377	No
							row_307	PRSS21	10007	-0.0963299	0.257462	No
							row_308	CHI3L1	10062	-0.0997567	0.254226	No
							row_309	ABCA6	10186	-0.108666	0.246646	No
							row_310	HILPDA	10353	-0.120203	0.23637	No
							row_311	FCRLB	10459	-0.126674	0.229959	No
							row_312	ITGB3	10619	-0.137794	0.220155	No
							row_313	ZBTB8A	10627	-0.138121	0.219957	No
							row_314	KRT79	10654	-0.140973	0.218563	No
							row_315	MATK	10739	-0.146723	0.213514	No
							row_316	IL17RB	10896	-0.157477	0.203935	No
							row_317	SPTBN2	11329	-0.192448	0.176978	No
							row_318	DOCK3	11565	-0.209955	0.1625	No
							row_319	CALHM1	11583	-0.211314	0.161799	No
							row_320	ARAP3	11685	-0.219312	0.155805	No
							row_321	PODXL	11763	-0.226906	0.15134	No
							row_322	SLC27A3	11994	-0.246564	0.137243	No
							row_323	SNAI3	12135	-0.258163	0.128852	No
							row_324	TMEM130	12412	-0.281093	0.111909	No
							row_325	SPON2	12421	-0.281722	0.111901	No
							row_326	RAPGEF3	12500	-0.289966	0.107485	No
							row_327	WWTR1	12503	-0.29055	0.107871	No
							row_328	FBP1	12513	-0.292382	0.107819	No
							row_329	GPX3	12522	-0.293715	0.107832	No
							row_330	ADORA1	12561	-0.298625	0.105959	No
							row_331	MTCL1	12589	-0.301959	0.104786	No
							row_332	CISH	12656	-0.309082	0.101162	No
							row_333	GALNT12	12710	-0.315359	0.0983697	No
							row_334	CHIT1	12817	-0.326627	0.0922487	No
							row_335	CDS1	12901	-0.335408	0.0875965	No
							row_336	CNIH3	12904	-0.335754	0.0880632	No
							row_337	GCHFR	12952	-0.342755	0.0856988	No
							row_338	SLCO4C1	13136	-0.362232	0.0747753	No
							row_339	NUP210	13498	-0.406442	0.0526826	No
							row_340	SPINT1	13598	-0.423477	0.047175	No
							row_341	FAM135B	13660	-0.435411	0.0440896	No
							row_342	ETNK2	13706	-0.443268	0.042029	No
							row_343	CLEC1A	13738	-0.450168	0.0408653	No
							row_344	CAPN11	13811	-0.462332	0.0371324	No
							row_345	DSP	13881	-0.47588	0.033613	No
							row_346	ARHGEF17	13887	-0.476852	0.0341393	No
							row_347	LGALSL	13904	-0.480049	0.0339761	No
							row_348	HES2	13965	-0.494401	0.0310581	No
							row_349	CD1E	14034	-0.511138	0.0276641	No
							row_350	SORT1	14041	-0.512871	0.0281908	No
							row_351	MOB3B	14042	-0.513194	0.0290972	No
							row_352	S1PR4	14104	-0.528477	0.0261762	No
							row_353	ANKRD29	14125	-0.533391	0.0258545	No
							row_354	ACOT4	14157	-0.543257	0.0248552	No
							row_355	FHAD1	14220	-0.561104	0.0219286	No
							row_356	BPI	14246	-0.567048	0.0213505	No
							row_357	ATP9A	14257	-0.570972	0.021727	No
							row_358	KAZALD1	14295	-0.583474	0.0204196	No
							row_359	DNAJC5B	14378	-0.603317	0.0163039	No
							row_360	CD1B	14381	-0.604599	0.0172453	No
							row_361	DCDC2	14551	-0.659112	0.0077308	No
							row_362	NCAPH	14567	-0.663329	0.00795455	No
							row_363	TMEM45B	14579	-0.66985	0.00844257	No
							row_364	NRGN	14584	-0.672107	0.00937689	No
							row_365	XPNPEP2	14657	-0.705175	0.00607289	No
							row_366	C11orf21	14668	-0.710129	0.00669523	No
							row_367	DCLK2	14715	-0.721411	0.00506277	No
							row_368	MPZL2	14724	-0.726437	0.00584029	No
							row_369	RTKN	14754	-0.743882	0.0053217	No
							row_370	NRCAM	14883	-0.80927	-0.00133693	No
							row_371	FGD5	14936	-0.837063	-0.00314426	No
							row_372	ALOX5AP	14989	-0.86583	-0.00490077	No
							row_373	REEP1	15247	-0.944326	-0.019472	No
							row_374	PTGDS	15286	-0.978881	-0.0201442	No
							row_375	MCEMP1	15298	-0.990465	-0.01909	No
							row_376	HSPB7	15332	-1.0195	-0.0193745	No
							row_377	EPB41L4A	15335	-1.02042	-0.0176986	No
							row_378	NFE2	15417	-1.1248	-0.0208302	No
							row_379	NTSR1	15428	-1.13313	-0.0194607	No
							row_380	CCDC85C	15504	-1.24837	-0.0219949	No
							row_381	HPGD	15538	-1.30161	-0.0217812	No
							row_382	CD1A	15540	-1.30894	-0.0195326	No
							row_383	SEMA3G	15543	-1.31113	-0.0173432	No
							row_384	ATP2B2	15553	-1.32207	-0.0155769	No
							row_385	SOBP	15572	-1.35575	-0.0143198	No
							row_386	ARMH1	15614	-1.43797	-0.0143707	No
							row_387	PITX1	15663	-1.52656	-0.0147075	No
							row_388	PNPLA3	15701	-1.63804	-0.0141524	No
							row_389	CD1C	15707	-1.65002	-0.0115541	No
							row_390	TM4SF1	15714	-1.6732	-0.008978	No
							row_391	CAMP	15731	-1.67972	-0.00702231	No
							row_392	GLDN	15742	-1.67972	-0.00468749	No
							row_393	FAIM2	15769	-1.73889	-0.00325915	No
							row_394	COL27A1	15798	-1.75631	-0.00192642	No
							row_395	PPP2R2B	15834	-1.82188	-0.000920186	No
							row_396	RAP1GAP	15916	-2.0863	-0.00235355	No
							row_397	ATG9B	16178	-3.76521	-0.0121953	No
							row_398	SLC1A7	16201	-4.22708	-0.00611965	No
							row_399	CCR2	16204	-4.28789	0.0013272	No
[truncated: 5 more columns]

## Sheet: Figure 2D
Supplementary Table 1: Position of the indicated genes within the Ranked comparisons of GSEA shown in Figure 2D.Significant enrichments are indicated in yellow and their corresponding leading edge genes are also highlighted in yellow. Non-significant enrichments (NES >0,250), and their corresponding leading edge genes, are highlighted in orange.
M-MØ -specific LPS-induced							GM-MØ -specific LPS-induced
NES, -2.9500585; FDRq, 0.00							NES, 2.200733; FDRq, 0.00
NAME	SYMBOL	RANK IN GENE LIST	RANK METRIC SCORE	RUNNING ES	CORE ENRICHMENT		NAME	SYMBOL	RANK IN GENE LIST	RANK METRIC SCORE	RUNNING ES	CORE ENRICHMENT
row_0	SPINK1	294	1.60624	-0.000791007	No		row_0	ZFP36L2	29	2.9182	0.0474838	Yes
row_1	CSRP2	529	1.27998	-0.00140357	No		row_1	EREG	43	2.7307	0.0928009	Yes
row_2	CCL19	1436	0.786766	-0.049523	No		row_2	EDN1	44	2.73057	0.138929	Yes
row_3	IL18RAP	1467	0.773537	-0.0429141	No		row_3	TXNIP	83	2.30681	0.175522	Yes
row_4	ARNT2	1573	0.744749	-0.0413192	No		row_4	IL1A	160	1.93995	0.203539	Yes
row_5	RBP1	1775	0.690383	-0.0463344	No		row_5	IRS2	185	1.87307	0.23368	Yes
row_6	KLF4	1915	0.659377	-0.047806	No		row_6	CXCL1	194	1.8537	0.264495	Yes
row_7	RHCG	2047	0.628122	-0.0491195	No		row_7	CXCL2	202	1.82839	0.294944	Yes
row_8	INHBA	2114	0.613985	-0.0465165	No		row_8	CCL20	210	1.81405	0.325152	Yes
row_9	PFKP	2122	0.611078	-0.0402495	No		row_9	CXCL3	217	1.78968	0.35501	Yes
row_10	SSTR2	2360	0.565774	-0.0488871	No		row_10	LPAR6	301	1.59259	0.376722	Yes
row_11	MMP12	3061	0.448992	-0.0878089	No		row_11	CA2	308	1.58338	0.403095	Yes
row_12	VEGFC	3103	0.440354	-0.0855452	No		row_12	LACC1	361	1.49037	0.425019	Yes
row_13	FFAR3	3997	0.323965	-0.137929	No		row_13	IL12B	391	1.43769	0.447492	Yes
row_14	RET	4502	0.272853	-0.166506	No		row_14	KLF2	425	1.39389	0.468975	Yes
row_15	AMOTL2	4668	0.25596	-0.174033	No		row_15	IL23A	434	1.38495	0.491871	Yes
row_16	ZBTB32	5358	0.199332	-0.215005	No		row_16	HHEX	441	1.36989	0.514638	Yes
row_17	BOC	5419	0.193936	-0.216635	No		row_17	PTGS2	501	1.31294	0.533127	Yes
row_18	KCNK5	5717	0.169274	-0.233382	No		row_18	CCL8	794	1.07294	0.532986	Yes
row_19	NUP35	5743	0.165799	-0.233129	No		row_19	IL19	880	1.02156	0.544927	Yes
row_20	CAMK1G	6852	0.112594	-0.3013	No		row_20	IL6	895	1.01339	0.56117	Yes
row_21	ADIRF	7211	0.0830627	-0.322814	No		row_21	CCL1	1085	0.922491	0.564931	Yes
row_22	SBSN	7595	0.0513353	-0.346242	No		row_22	YPEL2	1252	0.856453	0.569016	Yes
row_23	DUSP2	7864	0.0285697	-0.362716	No		row_23	CEP120	1375	0.811925	0.5751	Yes
row_24	MAOA	8379	0.00201799	-0.394891	No		row_24	SGMS1	1388	0.806976	0.587982	Yes
row_25	CLEC4D	8973	-0.0462906	-0.43153	No		row_25	MEF2C	1438	0.786139	0.598197	Yes
row_26	GJB2	9959	-0.123952	-0.491871	No		row_26	FZD1	1708	0.708838	0.593344	Yes
row_27	GCGR	10615	-0.150983	-0.531244	No		row_27	MS4A7	1790	0.686082	0.599867	Yes
row_28	IRGM	10729	-0.161013	-0.536555	No		row_28	CYP3A5	1792	0.685439	0.611384	Yes
row_29	EHF	12059	-0.277881	-0.616756	No		row_29	KLHL24	1890	0.663665	0.616528	Yes
row_30	ANKRD22	12271	-0.302398	-0.626655	No		row_30	KIAA1551	1942	0.650695	0.62433	Yes
row_31	AK4	12605	-0.335511	-0.643833	No		row_31	HTR2B	1948	0.648351	0.63497	Yes
row_32	NIPAL4	12930	-0.376836	-0.659993	No		row_32	PDGFB	2057	0.625257	0.638777	Yes
row_33	IL1RN	13211	-0.411021	-0.673023	No		row_33	CXCL6	2184	0.599739	0.641026	Yes
row_34	CXCL13	13284	-0.422032	-0.672902	No		row_34	HAGH	2809	0.48218	0.610138	No
row_35	DLL1	13506	-0.458984	-0.681709	No		row_35	CCL4	4174	0.303921	0.529947	No
row_36	MPP6	13569	-0.469115	-0.680445	No		row_36	OLIG1	4656	0.257709	0.504212	No
row_37	PLSCR4	13904	-0.52537	-0.695602	No		row_37	TMEM107	5842	0.15645	0.432728	No
row_38	IL7R	14562	-0.663795	-0.729473	No		row_38	FAM78A	5886	0.152578	0.432615	No
row_39	CBX2	14653	-0.688256	-0.727559	No		row_39	CYP3A7	6033	0.150447	0.426024	No
row_40	CD274	14729	-0.710646	-0.724459	No		row_40	NHS	6287	0.145518	0.412656	No
row_41	C3orf52	15185	-0.863229	-0.743488	Yes		row_41	HTR7	6546	0.134463	0.398788	No
row_42	IL3RA	15194	-0.86547	-0.734492	Yes		row_42	P2RY8	7366	0.0705193	0.348747	No
row_43	OXTR	15227	-0.880753	-0.726832	Yes		row_43	SMAD3	8617	-0.0155581	0.270816	No
row_44	GGT5	15262	-0.897466	-0.719114	Yes		row_44	TRIB3	8763	-0.0293304	0.262242	No
row_45	CYP7B1	15299	-0.91444	-0.711335	Yes		row_45	F2RL3	9866	-0.116558	0.195275	No
row_46	SOCS3	15354	-0.945129	-0.704346	Yes		row_46	C10orf105	10661	-0.15469	0.14822	No
row_47	DACT1	15454	-1.00731	-0.699495	Yes		row_47	MS4A4E	10838	-0.169217	0.140069	No
row_48	C1R	15460	-1.01088	-0.688715	Yes		row_48	FRMD4B	11303	-0.203326	0.114478	No
row_49	MMP10	15467	-1.01496	-0.677954	Yes		row_49	HHLA2	12249	-0.300144	0.0604346	No
row_50	PIM1	15581	-1.10276	-0.672932	Yes		row_50	WNT5A	12264	-0.302017	0.0646609	No
row_51	LMNB1	15596	-1.11487	-0.661575	Yes		row_51	ADSSL1	13307	-0.425334	0.00666415	No
row_52	IL21R	15597	-1.11546	-0.649335	Yes		row_52	MARCKS	13686	-0.489186	-0.0087176	No
row_53	ADAMTS4	15645	-1.17281	-0.63941	Yes		row_53	SLC46A1	13968	-0.537412	-0.0172169	No
row_54	MYB	15675	-1.20472	-0.628007	Yes		row_54	ARL8A	14875	-0.749424	-0.0612312	No
row_55	STRIP2	15690	-1.22334	-0.61546	Yes		row_55	PID1	14897	-0.756753	-0.0497609	No
row_56	LRG1	15717	-1.25493	-0.603318	Yes		row_56	SRGAP3	15033	-0.802566	-0.0446478	No
row_57	GREM1	15754	-1.29831	-0.591326	Yes		row_57	ALK	15063	-0.814453	-0.0327031	No
row_58	BMP6	15762	-1.31657	-0.577318	Yes		row_58	KCNMB4	15146	-0.84551	-0.0235492	No
row_59	FZD6	15790	-1.35489	-0.564142	Yes		row_59	DISP1	15373	-0.95727	-0.0215152	No
row_60	RASGRP2	15825	-1.40429	-0.550862	Yes		row_60	GPRC5B	15489	-1.02968	-0.0113144	No
row_61	OLR1	15842	-1.43427	-0.536126	Yes		row_61	SLC40A1	15748	-1.29044	-0.00565368	No
row_62	ABHD17C	15843	-1.43452	-0.520385	Yes		row_62	MTSS1	15849	-1.44185	0.0124484	No
row_63	GFPT2	15844	-1.43647	-0.504622	Yes
row_64	LYPD5	15894	-1.54465	-0.490742	Yes
row_65	FLVCR2	15930	-1.65543	-0.474769	Yes
row_66	LIMS2	15932	-1.675	-0.456452	Yes
row_67	TEAD4	15949	-1.73067	-0.438463	Yes
row_68	SMARCA1	15953	-1.74687	-0.419483	Yes
row_69	CTHRC1	15955	-1.78655	-0.399941	Yes
row_70	NNMT	15970	-1.86948	-0.380304	Yes
row_71	TM4SF1	15974	-1.87761	-0.359889	Yes
row_72	BATF3	15981	-1.95365	-0.338827	Yes
row_73	PDGFA	15989	-2.03065	-0.316983	Yes
row_74	LY6K	16008	-2.21303	-0.293827	Yes
row_75	SOCS2	16011	-2.22578	-0.269528	Yes
row_76	SLAMF1	16013	-2.25959	-0.244796	Yes
row_77	SLCO4A1	16018	-2.32791	-0.219502	Yes
row_78	CHI3L2	16028	-2.54958	-0.192089	Yes
row_79	SLC8A3	16030	-2.5563	-0.164101	Yes
row_80	CISH	16036	-2.65574	-0.135273	Yes
row_81	S100A3	16040	-2.82589	-0.104452	Yes
row_82	RGS16	16042	-2.90645	-0.0726216	Yes
row_83	PRR5	16046	-3.15908	-0.0381445	Yes
row_84	RND1	16048	-3.48188	-4.79267e-08	Yes

## Sheet: Figure 6H upper panel
Supplementary Table 1: Position of the indicated genes within the Ranked comparisons of GSEA shown in Figure 6H (upper panel). Significant enrichments are indicated in yellow and their corresponding leading edge genes are also highlighted in yellow. Non-significant enrichments (NES >0,250), and their corresponding leading edge genes, are highlighted in orange.
MAF-dependent							MAF-inhibited							TOP 100 higher in Large TAM (Large TAM)							TOP 100 higher in Small TAM (Small TAM)
NES, -2.255349; FDRq, 0.00							NES, 2.1341617; FDRq, 0.00							NES, -1.1948767; FDRq, 0.093851134							NES, 1.6957588; FDRq, 0.00
NAME	SYMBOL	RANK IN GENE LIST	RANK METRIC SCORE	RUNNING ES	CORE ENRICHMENT		NAME	SYMBOL	RANK IN GENE LIST	RANK METRIC SCORE	RUNNING ES	CORE ENRICHMENT		NAME	SYMBOL	RANK IN GENE LIST	RANK METRIC SCORE	RUNNING ES	CORE ENRICHMENT		NAME	SYMBOL	RANK IN GENE LIST	RANK METRIC SCORE	RUNNING ES	CORE ENRICHMENT
row_0	TRIB3	1488	1.42278	-0.0739179	No		row_0	INHBA	8	7.80292	0.0314629	Yes		row_0	CCL8	333	3.49234	0.0187827	No		row_0	PADI4	3	8.72008	0.0768067	Yes
row_1	GFRA2	1606	1.27622	-0.0634711	No		row_1	C1S	23	6.37244	0.0566863	Yes		row_1	GATA3	505	3.02279	0.0424231	No		row_1	NIPAL4	79	5.03519	0.116542	Yes
row_2	ZNF10	1610	1.2745	-0.0458631	No		row_2	ANKRD1	25	6.32719	0.0825452	Yes		row_2	KCNJ10	661	2.65066	0.062835	No		row_2	FCER1A	121	4.54978	0.154132	Yes
row_3	RRM2B	1770	1.11323	-0.0403395	No		row_3	ACOD1	31	6.14684	0.107413	Yes		row_3	RND3	947	2.14275	0.0692777	No		row_3	PTGES	150	4.39085	0.191138	Yes
row_4	DHRS9	1865	1.03199	-0.0318534	No		row_4	CXCL8	63	5.27121	0.127051	Yes		row_4	NAALAD2	979	2.0954	0.0911783	No		row_4	CRLF2	163	4.34387	0.228737	Yes
row_5	HLA-DOA	1967	0.958874	-0.0248295	No		row_5	LAMP3	67	5.20982	0.148206	Yes		row_5	VCAM1	986	2.08597	0.114546	No		row_5	ADGRG3	200	4.11606	0.262813	Yes
row_6	ADORA2B	2441	0.829979	-0.0430519	No		row_6	ABCB5	80	5.01725	0.168004	Yes		row_6	TDRD10	1092	1.83185	0.128786	No		row_6	C9orf47	204	4.10051	0.298831	Yes
row_7	TSPYL2	2745	0.689689	-0.0525186	No		row_7	NEURL3	91	4.80286	0.187049	Yes		row_7	TMEM132E	1133	1.81155	0.146889	No		row_7	KCNJ15	338	3.45333	0.320945	Yes
row_8	RHPN2	3503	0.459033	-0.0938207	No		row_8	GJA3	126	4.5139	0.203395	Yes		row_8	FAM169A	1184	1.80221	0.164255	No		row_8	PNPLA1	379	3.37747	0.348247	Yes
row_9	ADGRD1	3889	0.379684	-0.112785	No		row_9	C1QTNF1	161	4.35474	0.21909	Yes		row_9	SMARCA1	1227	1.77492	0.181815	No		row_9	MYH11	669	2.63015	0.353266	Yes
row_10	PROC	3933	0.370849	-0.110316	No		row_10	EREG	237	3.93802	0.230488	Yes		row_10	KIF26A	1248	1.7496	0.200472	No		row_10	F5	714	2.47106	0.372313	Yes
row_11	TMEM154	3984	0.363365	-0.108394	No		row_11	ACHE	281	3.70278	0.242943	Yes		row_11	CXCL12	1426	1.50299	0.206434	No		row_11	ADORA2A	732	2.42252	0.392632	Yes
row_12	STK39	4669	0.262849	-0.147834	No		row_12	TNIP3	282	3.69375	0.258076	Yes		row_12	PHKA1	1581	1.31002	0.211647	No		row_12	VNN3	885	2.26712	0.403075	Yes
row_13	COBLL1	5201	0.204788	-0.178442	No		row_13	DNAAF1	319	3.58485	0.270489	Yes		row_13	DACT1	1612	1.27251	0.224244	No		row_13	SLC7A11	983	2.09072	0.415425	Yes
row_14	SORL1	5561	0.171399	-0.198676	No		row_14	CCL8	333	3.49234	0.283976	Yes		row_14	SPIC	1757	1.13132	0.228053	No		row_14	S1PR3	1052	1.89639	0.427887	Yes
row_15	NOMO2	5574	0.170277	-0.197055	No		row_15	HES4	336	3.46495	0.298046	Yes		row_15	IL2RA	1796	1.09498	0.238124	No		row_15	C6orf223	1064	1.86821	0.443689	Yes
row_16	SELENOM	6151	0.123727	-0.231631	No		row_16	ANKRD22	386	3.36684	0.308745	Yes		row_16	DLL1	1921	0.989235	0.241576	No		row_16	TKTL1	1161	1.81155	0.453638	Yes
row_17	MMD	7797	0.00890462	-0.335187	No		row_17	CCL19	388	3.36304	0.32246	Yes		row_17	ITLN1	2381	0.852507	0.222372	No		row_17	CLEC4D	1281	1.73145	0.46143	Yes
row_18	ADAMTS10	8023	-0.00376792	-0.349316	No		row_18	TNFAIP6	401	3.32754	0.335335	Yes		row_18	ENPP2	2567	0.773433	0.219525	No		row_18	MAK	1307	1.698	0.474848	Yes
row_19	IPCEF1	8564	-0.0354471	-0.382856	No		row_19	IL1B	442	3.1574	0.345745	Yes		row_19	PDCD1LG2	2760	0.683385	0.215212	No		row_19	TREML2	1315	1.68908	0.489321	Yes
row_20	MRO	8598	-0.0376726	-0.38441	No		row_20	IL32	507	3.01858	0.354071	Yes		row_20	KCNAB1	2766	0.680323	0.222642	No		row_20	PRDM8	1375	1.56833	0.499452	Yes
row_21	THBD	8897	-0.0557349	-0.402414	No		row_21	C1R	514	3.00242	0.365993	Yes		row_21	ITGAD	2830	0.655475	0.226136	No		row_21	MTMR11	1446	1.47352	0.508054	Yes
row_22	MS4A4E	8966	-0.059321	-0.405872	No		row_22	MT1M	521	2.95996	0.377741	Yes		row_22	MARCO	2872	0.637722	0.230813	No		row_22	MSC	1465	1.43769	0.519614	Yes
row_23	AIG1	9141	-0.0692698	-0.415871	No		row_23	CCL3L3	535	2.87016	0.388679	Yes		row_23	CCL18	3058	0.569668	0.225647	No		row_23	SERPINB2	1543	1.36345	0.526802	Yes
row_24	GCSAM	10377	-0.135943	-0.491812	No		row_24	CCL3	643	2.70787	0.393016	Yes		row_24	SUCNR1	3060	0.568749	0.232058	No		row_24	CSPG4	1550	1.3582	0.538417	Yes
row_25	CMBL	10476	-0.142236	-0.496003	No		row_25	CCL3L1	644	2.70552	0.404101	Yes		row_25	ARHGEF16	3145	0.54262	0.232945	No		row_25	DGAT2	1603	1.28064	0.546449	Yes
row_26	ADCY1	10644	-0.153271	-0.504388	No		row_26	CXCL1	652	2.66926	0.414594	Yes		row_26	IFI27	3376	0.488554	0.224021	No		row_26	LGALS2	1650	1.23911	0.554493	Yes
row_27	SULF2	11398	-0.202895	-0.549015	No		row_27	KCNJ10	661	2.65066	0.424949	Yes		row_27	CAPS2	3950	0.367551	0.192117	No		row_27	MGAM	1666	1.22196	0.564337	Yes
row_28	MAP4K1	11551	-0.213932	-0.555608	No		row_28	MYH11	669	2.63015	0.435282	Yes		row_28	FABP3	4057	0.351062	0.189437	No		row_28	ZBP1	1681	1.20991	0.574138	Yes
row_29	SLC16A7	11558	-0.214247	-0.552994	No		row_29	SLAMF1	672	2.61686	0.445877	Yes		row_29	SPSB4	4088	0.345075	0.191476	No		row_29	VCAN	1742	1.14536	0.580472	Yes
row_30	DNM3	11601	-0.217209	-0.552608	No		row_30	ITGA2	706	2.49598	0.454019	Yes		row_30	AURKC	4134	0.338642	0.192497	No		row_30	OLIG1	1793	1.09726	0.587011	Yes
row_31	LDLRAD4	11642	-0.220997	-0.552043	No		row_31	LRRC32	710	2.48495	0.464011	Yes		row_31	DPF3	4597	0.272018	0.166497	No		row_31	MPP7	1822	1.0672	0.59467	Yes
row_32	CD93	11650	-0.221732	-0.549388	No		row_32	CSRP2	721	2.44436	0.473394	Yes		row_32	NDFIP2	5283	0.195877	0.125585	No		row_32	S100A8	1871	1.02485	0.600696	Yes
row_33	CCDC152	11881	-0.240493	-0.560527	No		row_33	LAMB1	739	2.40991	0.482193	Yes		row_33	NDST3	5402	0.184842	0.120257	No		row_33	ZNF697	1887	1.01489	0.608712	Yes
row_34	GATM	11998	-0.250465	-0.56434	No		row_34	HS3ST3B1	829	2.35047	0.486203	Yes		row_34	SOBP	5525	0.174363	0.114559	No		row_34	FLT3	1934	0.979002	0.614459	Yes
row_35	COL23A1	12228	-0.266941	-0.575046	No		row_35	BIRC3	841	2.33675	0.495082	Yes		row_35	BSN	5893	0.143467	0.0930782	No		row_35	QPCT	1981	0.945573	0.61991	Yes
row_36	ITM2C	12549	-0.296984	-0.591068	No		row_36	CLEC6A	875	2.30183	0.502429	Yes		row_36	BBS5	6733	0.0808211	0.0411578	No		row_36	CTLA4	2243	0.885091	0.611284	Yes
row_37	GAPT	12603	-0.302968	-0.590178	No		row_37	CLEC4E	877	2.29103	0.511752	Yes		row_37	PROS1	6837	0.0723846	0.0354948	No		row_37	NEURL1	2339	0.877549	0.613049	Yes
row_38	OTOA	13319	-0.390414	-0.629791	Yes		row_38	SOD2	884	2.2686	0.520667	Yes		row_38	MMP15	6839	0.0722933	0.0362548	No		row_38	FAM124A	2347	0.873208	0.620318	Yes
row_39	BNC2	13358	-0.396656	-0.626647	Yes		row_39	MN1	886	2.26687	0.529892	Yes		row_39	CETP	7563	0.0236454	-0.00901072	No		row_39	ADAM19	2443	0.829115	0.621654	Yes
row_40	CEP131	13456	-0.410626	-0.627027	Yes		row_40	CCL15	903	2.20985	0.537935	Yes		row_40	MMD	7797	0.00890462	-0.0235838	No		row_40	UCK2	2460	0.819167	0.62788	Yes
row_41	CDR2L	13541	-0.423169	-0.626412	Yes		row_41	SPATC1	906	2.2039	0.546838	Yes		row_41	SHE	8445	-0.0298125	-0.0639926	No		row_41	CLEC5A	2462	0.817835	0.635038	Yes
row_42	GSDMA	13542	-0.423268	-0.620502	Yes		row_42	DUSP5	911	2.19104	0.555562	Yes		row_42	MRO	8598	-0.0376726	-0.0731367	No		row_42	CD300E	2494	0.809051	0.640229	Yes
row_43	SRGAP3	13636	-0.441721	-0.620195	Yes		row_43	RND3	947	2.14275	0.56213	Yes		row_43	FOLR2	8979	-0.0599811	-0.0963864	No		row_43	AQP9	2837	0.651245	0.624436	No
row_44	MTSS1	13710	-0.457976	-0.618401	Yes		row_44	CD274	968	2.1131	0.569525	Yes		row_44	ME1	9460	-0.083006	-0.125672	No		row_44	CCR5	2878	0.634589	0.627519	No
row_45	SHMT1	13847	-0.487548	-0.620165	Yes		row_45	SSTR2	988	2.08107	0.576851	Yes		row_45	LILRB5	9675	-0.0947805	-0.138071	No		row_45	VNN1	2992	0.589548	0.625607	No
row_46	TESC	13892	-0.499669	-0.615961	Yes		row_46	TNFAIP3	989	2.07593	0.585356	Yes		row_46	TMEM26	9742	-0.0978586	-0.141114	No		row_46	CSTA	3516	0.456571	0.596693	No
row_47	C1orf127	13901	-0.502249	-0.609451	Yes		row_47	MT1G	1000	2.03852	0.593076	Yes		row_47	SELENBP1	9779	-0.0998184	-0.142245	No		row_47	ADGRE3	3540	0.451398	0.59923	No
row_48	CARD11	13930	-0.508356	-0.604117	Yes		row_48	IRAK2	1009	2.0101	0.600806	Yes		row_48	HPGDS	10670	-0.155248	-0.19653	No		row_48	S100A9	3586	0.441561	0.600294	No
row_49	TMIGD3	14031	-0.530035	-0.603019	Yes		row_49	FFAR2	1011	2.00242	0.608947	Yes		row_49	PIK3R3	10839	-0.167786	-0.2052	No		row_49	S100A12	3652	0.426986	0.59997	No
row_50	CEACAM21	14079	-0.540141	-0.598439	Yes		row_50	GCH1	1031	1.94306	0.615708	Yes		row_50	SIGLEC11	11396	-0.202808	-0.237909	No		row_50	APOBEC3A	3795	0.397354	0.594534	No
row_51	SV2B	14082	-0.541012	-0.59101	Yes		row_51	SLAMF7	1047	1.90248	0.622555	Yes		row_51	APOE	11497	-0.209865	-0.241818	No		row_51	ST18	3870	0.383757	0.593261	No
row_52	TRIM58	14093	-0.544116	-0.584042	Yes		row_52	SLC2A6	1051	1.90019	0.630151	Yes		row_52	RAB42	11772	-0.231572	-0.256438	No		row_52	PADI2	3880	0.380895	0.596057	No
row_53	PLA2G15	14106	-0.546975	-0.577161	Yes		row_53	MT1E	1053	1.89376	0.637846	Yes		row_53	C2	11815	-0.235221	-0.256406	No		row_53	TMEM154	3984	0.363365	0.592777	No
row_54	CTSF	14233	-0.584194	-0.576945	Yes		row_54	SOCS1	1055	1.89311	0.645539	Yes		row_54	RILPL1	11991	-0.25012	-0.26458	No		row_54	ADAM8	4076	0.347327	0.590112	No
row_55	MRC1	14261	-0.595642	-0.570329	Yes		row_55	GREM1	1228	1.77488	0.64195	Yes		row_55	PNPLA3	12439	-0.286614	-0.289469	No		row_55	GLT1D1	4190	0.330793	0.585914	No
row_56	TMC8	14313	-0.609488	-0.565032	Yes		row_56	EBI3	1239	1.76384	0.648545	Yes		row_56	NXF3	12532	-0.295549	-0.291899	No		row_56	ANPEP	4873	0.239291	0.545067	No
row_57	SH3PXD2A	14316	-0.609866	-0.556642	Yes		row_57	HIC1	1241	1.75755	0.655682	Yes		row_57	STON2	12572	-0.299341	-0.290948	No		row_57	KCNN4	4889	0.236299	0.546208	No
row_58	NLRP1	14338	-0.618386	-0.549331	Yes		row_58	C15orf48	1243	1.75231	0.662798	Yes		row_58	CABP4	12599	-0.302597	-0.289141	No		row_58	MMP17	5505	0.176455	0.509026	No
row_59	GNG2	14378	-0.633158	-0.542948	Yes		row_59	IL4I1	1251	1.74491	0.669505	Yes		row_59	BACE2	13193	-0.371311	-0.322261	No		row_59	FCER2	5568	0.170703	0.506628	No
row_60	CD101	14384	-0.635066	-0.534395	Yes		row_60	MCOLN2	1279	1.7362	0.674913	Yes		row_60	QPRT	13305	-0.386523	-0.324852	No		row_60	LDLRAD3	5719	0.156821	0.498564	No
row_61	IQCK	14388	-0.636217	-0.5257	Yes		row_61	CLEC4D	1281	1.73145	0.681944	Yes		row_61	ZKSCAN4	13381	-0.400322	-0.325019	No		row_61	FCN1	5962	0.13762	0.484535	No
row_62	ZNF704	14398	-0.63971	-0.517334	Yes		row_62	APOL3	1320	1.68295	0.686439	Yes		row_62	FUCA1	13524	-0.420083	-0.32918	No		row_62	BPI	6041	0.131896	0.480786	No
row_63	CHST13	14416	-0.645781	-0.509388	Yes		row_63	ADM	1345	1.63121	0.691607	Yes		row_63	TIMD4	13535	-0.422724	-0.324997	No		row_63	KBTBD11	6126	0.125643	0.476604	No
row_64	GAL3ST4	14419	-0.647631	-0.50047	Yes		row_64	MT1H	1357	1.60925	0.697505	Yes		row_64	SDC3	13637	-0.441952	-0.326327	No		row_64	GPAT3	7502	0.0278401	0.390236	No
row_65	F13A1	14446	-0.659263	-0.492903	Yes		row_65	MT2A	1390	1.54543	0.701816	Yes		row_65	ACE	13780	-0.474823	-0.329865	No		row_65	P2RY2	7972	-0.00103192	0.360701	No
row_66	PTGFRN	14454	-0.661981	-0.4841	Yes		row_66	CD80	1403	1.53317	0.707339	Yes		row_66	SELENOP	13940	-0.509951	-0.334074	No		row_66	SLC22A15	8486	-0.031521	0.328665	No
row_67	ITGA9	14482	-0.672908	-0.476406	Yes		row_67	COBL	1405	1.53204	0.713553	Yes		row_67	FOXRED2	14049	-0.533402	-0.334804	No		row_67	S100A6	8843	-0.0527161	0.306705	No
row_68	LTC4S	14580	-0.738809	-0.472203	Yes		row_68	CCL5	1443	1.47538	0.717261	Yes		row_68	LAG3	14245	-0.588538	-0.340386	Yes		row_68	PLP2	10100	-0.118609	0.228634	No
row_69	CD163L1	14584	-0.740788	-0.462047	Yes		row_69	CSRNP1	1526	1.39036	0.71778	Yes		row_69	RAB3IL1	14310	-0.608353	-0.337491	Yes		row_69	SERPINB10	10119	-0.119648	0.228557	No
row_70	CACNA2D3	14585	-0.74108	-0.451699	Yes		row_70	CCL23	1559	1.34534	0.721271	Yes		row_70	TMEM37	14329	-0.614232	-0.331633	Yes		row_70	CDA	10129	-0.120156	0.229051	No
row_71	SHROOM1	14608	-0.753194	-0.442568	Yes		row_71	AMOTL2	1608	1.27609	0.723468	Yes		row_71	CHRD	14380	-0.633497	-0.32757	Yes		row_71	RETN	11307	-0.197303	0.156651	No
row_72	LGI2	14613	-0.755118	-0.432276	Yes		row_72	TREML4	1630	1.25577	0.727287	Yes		row_72	RGL3	14485	-0.673639	-0.326452	Yes		row_72	GPR27	11354	-0.200378	0.155523	No
row_73	STAB1	14626	-0.761607	-0.422397	Yes		row_73	LGALS2	1650	1.23911	0.731164	Yes		row_73	SLC7A8	14540	-0.709828	-0.321773	Yes		row_73	SULF2	11398	-0.202895	0.154606	No
row_74	AZU1	14647	-0.777939	-0.412795	Yes		row_74	LHFPL6	1676	1.21184	0.73455	Yes		row_74	IGF1	14583	-0.740241	-0.315991	Yes		row_74	MPO	11506	-0.211017	0.149729	No
row_75	GPR34	14672	-0.793381	-0.403228	Yes		row_75	SH3PXD2B	1680	1.21018	0.739318	Yes		row_75	CD163L1	14584	-0.740788	-0.307558	Yes		row_75	ICAM3	11517	-0.212235	0.150973	No
row_76	JAML	14675	-0.796049	-0.392239	Yes		row_76	KYNU	1705	1.18251	0.742648	Yes		row_76	PCDHGA10	14729	-0.838001	-0.307088	Yes		row_76	MCEMP1	11581	-0.215604	0.148908	No
row_77	DPEP2	14698	-0.815316	-0.38224	Yes		row_77	FZD7	1751	1.13572	0.744459	Yes		row_77	MPPED2	14734	-0.842738	-0.297747	Yes		row_77	PLD4	11847	-0.237489	0.134312	No
row_78	MAML3	14699	-0.817526	-0.370824	Yes		row_78	JAK3	1795	1.09618	0.746235	Yes		row_78	ADAMTS2	14832	-0.938912	-0.293168	Yes		row_78	ALOX5AP	12740	-0.317044	0.0809225	No
row_79	NFATC2	14701	-0.818028	-0.359464	Yes		row_79	PTGER2	1801	1.09226	0.750394	Yes		row_79	EDA	15230	-1.10368	-0.305607	Yes		row_79	CATSPER1	12749	-0.317963	0.0832261	No
row_80	RGS14	14737	-0.845592	-0.349863	Yes		row_80	KCNE1	1813	1.07606	0.754108	Yes		row_80	SLC40A1	15324	-1.33616	-0.296254	Yes		row_80	TLR3	12756	-0.318366	0.0856593	No
row_81	RASAL1	14742	-0.853325	-0.338199	Yes		row_81	MT1X	1844	1.04798	0.756507	Yes		row_81	CROCC2	15332	-1.35479	-0.281273	Yes		row_81	LIPN	12889	-0.333896	0.0802925	No
row_82	SPTLC3	14761	-0.875731	-0.327105	Yes		row_82	ARNTL2	1857	1.03962	0.760009	Yes		row_82	CDH5	15359	-1.42055	-0.266739	Yes		row_82	RAB44	12971	-0.343377	0.078222	No
row_83	CORO1A	14769	-0.892284	-0.315086	Yes		row_83	AFF2	1859	1.03893	0.764202	Yes		row_83	SCAMP5	15405	-1.52579	-0.252204	Yes		row_83	PSTPIP1	13251	-0.379211	0.0639956	No
row_84	RASGRP4	14779	-0.905133	-0.303014	Yes		row_84	S100A8	1871	1.02485	0.767706	Yes		row_84	PLEKHG5	15425	-1.55616	-0.235686	Yes		row_84	NRG1	13332	-0.393364	0.0624295	No
row_85	RNF125	14806	-0.918252	-0.29183	Yes		row_85	TAF4B	1908	0.999267	0.769527	Yes		row_85	HHIPL1	15442	-1.58797	-0.218617	Yes		row_85	SNAI3	13753	-0.468287	0.0401076	No
row_86	KLHL13	14837	-0.945962	-0.280512	Yes		row_86	ITPR3	1958	0.965519	0.770389	Yes		row_86	TCHH	15473	-1.7089	-0.201054	Yes		row_86	P2RX1	13938	-0.509417	0.0330151	No
row_87	MAF	14839	-0.948702	-0.267327	Yes		row_87	MAP1LC3A	1987	0.942857	0.772484	Yes		row_87	IQSEC3	15600	-1.9592	-0.186687	Yes		row_87	PROK2	14053	-0.534069	0.0305496	No
row_88	ALK	14877	-0.986715	-0.255881	Yes		row_88	ZC3H12A	2009	0.92993	0.774967	Yes		row_88	TSPAN6	15646	-1.97537	-0.167034	Yes		row_88	ACPP	14179	-0.566303	0.0276759	No
row_89	PIK3C2B	14900	-0.999247	-0.243314	Yes		row_89	NR4A3	2010	0.929608	0.778776	Yes		row_89	RBMS3	15724	-2.45106	-0.143982	Yes		row_89	SLC46A2	14263	-0.595765	0.027708	No
row_90	S1PR1	14911	-1.00762	-0.229874	Yes		row_90	CDK14	2020	0.923274	0.78199	Yes		row_90	KIAA1217	15749	-2.54524	-0.11652	Yes		row_90	SH2D3C	14335	-0.617083	0.0286842	No
row_91	LPAR5	14919	-1.01457	-0.216148	Yes		row_91	DRAM1	2033	0.915822	0.784985	Yes		row_91	CD5L	15769	-2.54524	-0.0887424	Yes		row_91	MICALCL	14609	-0.753341	0.0181391	No
row_92	PAQR7	15198	-1.06507	-0.218797	Yes		row_92	AKR1C1	2045	0.909735	0.788017	Yes		row_92	LYVE1	15817	-2.80578	-0.0597628	Yes		row_92	CD1E	14655	-0.781629	0.0222061	No
row_93	PEAK3	15219	-1.08482	-0.204909	Yes		row_93	BAALC	2047	0.908435	0.791676	Yes		row_93	SLC16A9	15835	-2.91834	-0.0276125	Yes		row_93	TSPAN32	14663	-0.78937	0.028735	No
row_94	PALD1	15251	-1.13171	-0.19106	Yes		row_94	CCL2	2359	0.86456	0.77558	No		row_94	TCF7L1	15875	-3.17807	0.00610894	Yes		row_94	VENTX	14719	-0.831511	0.0326124	No
row_95	FFAR4	15269	-1.18825	-0.175539	Yes		row_95	IL15RA	2379	0.853165	0.777876	No									row_95	RAB37	15257	-1.15603	0.00899304	No
row_96	PCED1B	15275	-1.2043	-0.159037	Yes		row_96	MT1F	2426	0.831576	0.778378	No									row_96	CCR2	15496	-1.84311	0.010275	No
row_97	F2RL3	15280	-1.22748	-0.142149	Yes		row_97	AMZ1	2518	0.795807	0.775893	No									row_97	NFE2	15684	-2.22501	0.0181417	No
row_98	PRR5L	15284	-1.23521	-0.125089	Yes		row_98	CD44	2528	0.790652	0.778564	No
row_99	SLC40A1	15324	-1.33616	-0.108889	Yes		row_99	GBP4	2534	0.786976	0.781472	No
row_100	RCN3	15347	-1.39481	-0.0907987	Yes		row_100	ENPP2	2567	0.773433	0.78262	No
row_101	PSRC1	15368	-1.43844	-0.0719729	Yes		row_101	ENTHD1	2615	0.74785	0.782716	No
row_102	SIDT1	15384	-1.48381	-0.0521984	Yes		row_102	BAMBI	2662	0.725795	0.782785	No
row_103	SCAMP5	15405	-1.52579	-0.032153	Yes		row_103	MDK	2670	0.721563	0.785299	No
row_104	GDPD1	15415	-1.54081	-0.0112044	Yes		row_104	SMPD5	2705	0.70483	0.78604	No
row_105	GNG7	15444	-1.59957	0.0093672	Yes		row_105	FPR2	2732	0.696061	0.78725	No
row_106	DOC2A	15472	-1.70784	0.0315137	Yes		row_106	SNX10	2742	0.690582	0.789511	No
							row_107	PTGIR	2903	0.627655	0.78198	No
							row_108	IDO1	2988	0.590892	0.779097	No
							row_109	CCL18	3058	0.569668	0.777073	No
							row_110	GPR153	3117	0.550504	0.775667	No
							row_111	LILRB1	3152	0.54098	0.775736	No
							row_112	SRXN1	3323	0.500511	0.767052	No
							row_113	CDC42EP1	3561	0.447664	0.753921	No
							row_114	ADGRE1	3617	0.434777	0.75223	No
							row_115	MYC	3641	0.428762	0.752534	No
							row_116	CFB	3671	0.424711	0.752443	No
							row_117	C1orf226	3676	0.424011	0.753927	No
							row_118	MYO1B	3774	0.401287	0.749447	No
							row_119	WWC1	4047	0.352497	0.733716	No
							row_120	LRRC3	4080	0.347069	0.733117	No
							row_121	EGR2	4324	0.313537	0.719058	No
							row_122	RDX	4329	0.3126	0.720086	No
							row_123	FBXO6	4477	0.288572	0.711986	No
							row_124	TJP1	4483	0.287584	0.712849	No
							row_125	PTGDS	4527	0.281355	0.711286	No
							row_126	PLEKHG3	4590	0.272801	0.708489	No
							row_127	METTL1	5158	0.210084	0.673547	No
							row_128	C1RL	5543	0.172996	0.650009	No
							row_129	ARHGAP23	8693	-0.0435	0.451349	No
							row_130	BCAR1	9016	-0.0628461	0.431275	No
							row_131	TRIL	9298	-0.0766817	0.413845	No
							row_132	CALHM6	10892	-0.171389	0.31396	No
							row_133	PTCHD4	12974	-0.34374	0.183968	No
							row_134	SULT1B1	14285	-0.601783	0.103715	No
							row_135	PLCB4	14472	-0.669826	0.094715	No

## Sheet: Figure 6H lower panel
Supplementary Table 1: Position of the indicated genes within the Ranked comparisons of GSEA shown in Figure 6H (lower panel). Significant enrichments are indicated in yellow and their corresponding leading edge genes are also highlighted in yellow. Non-significant enrichments (NES >0,250), and their corresponding leading edge genes, are highlighted in orange.
MAF-dependent							MAF-inhibited							TOP 100 higher in Large TAM (Large TAM)							TOP 100 higher in Small TAM (Small TAM)
NES, 0.58734643 ; FDRq, 1.00							NES, 1.2075148; FDRq, 0.45959097							NES, 0.8673143; FDRq, 1.0							NES, 0.8861269; FDRq, 1.0
NAME	SYMBOL	RANK IN GENE LIST	RANK METRIC SCORE	RUNNING ES	CORE ENRICHMENT		NAME	SYMBOL	RANK IN GENE LIST	RANK METRIC SCORE	RUNNING ES	CORE ENRICHMENT		NAME	SYMBOL	RANK IN GENE LIST	RANK METRIC SCORE	RUNNING ES	CORE ENRICHMENT		NAME	SYMBOL	RANK IN GENE LIST	RANK METRIC SCORE	RUNNING ES	CORE ENRICHMENT
row_0	PALD1	441	1.86051	0.0698238	Yes		row_0	CLEC4D	58	3.43874	0.0476131	Yes		row_0	NAALAD2	157	2.84156	0.0523091	Yes		row_0	CLEC4D	58	3.43874	0.0628067	Yes
row_1	ADCY1	1491	0.739655	0.0423808	Yes		row_1	CCL3L3	302	2.25113	0.0658066	Yes		row_1	ITLN1	370	1.90726	0.0806893	Yes		row_1	FCER1A	569	1.70442	0.0635549	Yes
row_2	ADAMTS10	1546	0.701829	0.075819	Yes		row_2	EREG	335	2.14185	0.095724	Yes		row_2	HHIPL1	474	1.84964	0.114688	Yes		row_2	KCNJ15	582	1.64497	0.0945935	Yes
row_3	DHRS9	1550	0.698732	0.112317	Yes		row_3	ACHE	609	1.56801	0.101831	Yes		row_3	SPIC	581	1.65541	0.144244	Yes		row_3	MAK	604	1.56988	0.123612	Yes
row_4	ADORA2B	1892	0.515307	0.117828	Yes		row_4	LAMB1	645	1.49155	0.12186	Yes		row_4	ARHGEF16	676	1.46735	0.17044	Yes		row_4	ZBP1	634	1.50002	0.150776	Yes
row_5	GFRA2	1929	0.500837	0.14185	Yes		row_5	ANKRD22	744	1.30174	0.135072	Yes		row_5	TIMD4	869	1.05441	0.181409	Yes		row_5	CTLA4	653	1.49141	0.178467	Yes
row_6	STK39	2087	0.438079	0.154932	Yes		row_6	DUSP5	801	1.18485	0.149198	Yes		row_6	SOBP	1234	0.942457	0.179069	Yes		row_6	PADI4	839	1.11743	0.188387	Yes
row_7	RHPN2	2295	0.371504	0.161359	Yes		row_7	TAF4B	802	1.17982	0.166793	Yes		row_7	CETP	1237	0.942457	0.199579	Yes		row_7	MCEMP1	854	1.08903	0.208553	Yes
row_8	PROC	2503	0.313225	0.164727	Yes		row_8	SOCS1	834	1.12475	0.181605	Yes		row_8	PLEKHG5	1241	0.942457	0.220026	Yes		row_8	PRDM8	863	1.06746	0.228682	Yes
row_9	GATM	2695	0.279334	0.167325	Yes		row_9	FFAR2	862	1.06993	0.195853	Yes		row_9	FAM169A	1303	0.896381	0.235803	Yes		row_9	TREML2	872	1.03886	0.248257	Yes
row_10	TRIB3	2698	0.278459	0.18182	Yes		row_10	CXCL8	874	1.03711	0.210624	Yes		row_10	CXCL12	1335	0.87387	0.25298	Yes		row_10	DGAT2	981	0.95367	0.259873	Yes
row_11	CARD11	2748	0.271142	0.19296	Yes		row_11	IL1B	887	1.02216	0.225108	Yes		row_11	RND3	1595	0.673375	0.251377	Yes		row_11	OLIG1	1394	0.833718	0.249978	Yes
row_12	RRM2B	2929	0.243825	0.194389	Yes		row_12	GBP4	895	1.00806	0.239699	Yes		row_12	CABP4	1601	0.668576	0.2657	Yes		row_12	NEURL1	1513	0.726184	0.256565	Yes
row_13	THBD	2951	0.241073	0.20572	Yes		row_13	ABCB5	951	0.977689	0.250799	Yes		row_13	ITGAD	1628	0.648745	0.278264	Yes		row_13	SERPINB2	1531	0.71641	0.269339	Yes
row_14	CD93	3033	0.229042	0.212628	Yes		row_14	TRIL	1196	0.942457	0.249412	Yes		row_14	KIAA1217	1760	0.572553	0.282532	Yes		row_14	CATSPER1	1662	0.61919	0.273101	Yes
row_15	S1PR1	3414	0.183318	0.198244	No		row_15	CXCL1	1327	0.885051	0.254384	Yes		row_15	DACT1	1772	0.566831	0.294249	Yes		row_15	C6orf223	1740	0.579871	0.279448	Yes
row_16	ADGRD1	3630	0.165023	0.193324	No		row_16	C1QTNF1	1332	0.87786	0.267223	Yes		row_16	SLC16A9	1858	0.528659	0.30046	Yes		row_16	PNPLA1	1749	0.575545	0.290068	Yes
row_17	MAP4K1	3763	0.154254	0.193083	No		row_17	HES4	1356	0.852376	0.278479	Yes		row_17	CCL8	1956	0.48901	0.305044	Yes		row_17	MTMR11	1853	0.531934	0.293847	Yes
row_18	PIK3C2B	3919	0.143792	0.19084	No		row_18	GJA3	1450	0.780158	0.284229	Yes		row_18	RGL3	1962	0.486122	0.315373	Yes		row_18	NFE2	1859	0.528659	0.30375	Yes
row_19	CDR2L	4173	0.127461	0.181547	No		row_19	PTCHD4	1465	0.76578	0.294763	Yes		row_19	MMP15	1994	0.468668	0.323678	Yes		row_19	SLC46A2	2099	0.434844	0.297067	Yes
row_20	ZNF704	4459	0.111792	0.16941	No		row_20	CCL3L1	1473	0.756867	0.305608	Yes		row_20	ADAMTS2	2387	0.345635	0.306503	No		row_20	KCNN4	2147	0.418077	0.302181	Yes
row_21	IPCEF1	4557	0.106929	0.168895	No		row_21	C1R	1500	0.731674	0.314874	Yes		row_21	BACE2	2504	0.313143	0.306038	No		row_21	GPAT3	2203	0.399607	0.306433	Yes
row_22	ITM2C	4571	0.105874	0.173633	No		row_22	TNFAIP6	1556	0.693757	0.32174	Yes		row_22	AURKC	2549	0.304823	0.309935	No		row_22	CD1E	2218	0.393044	0.313146	Yes
row_23	PRR5L	4650	0.101811	0.17405	No		row_23	IL32	1587	0.67795	0.329952	Yes		row_23	LYVE1	3109	0.218373	0.279433	No		row_23	NRG1	2223	0.391757	0.320466	Yes
row_24	LGI2	4702	0.0997164	0.176063	No		row_24	RND3	1595	0.673375	0.339551	Yes		row_24	TCF7L1	3231	0.203185	0.276245	No		row_24	ADAM19	2274	0.377212	0.324601	Yes
row_25	RGS14	4724	0.0989806	0.179934	No		row_25	CCL3	1637	0.64161	0.346525	Yes		row_25	PDCD1LG2	3466	0.17838	0.26538	No		row_25	ZNF697	2509	0.312239	0.315863	No
row_26	CEP131	4826	0.0941445	0.178495	No		row_26	LHFPL6	1668	0.616968	0.353827	Yes		row_26	IL2RA	3565	0.169833	0.262913	No		row_26	MICALCL	2661	0.285464	0.311848	No
row_27	MRC1	4898	0.0906754	0.17877	No		row_27	NEURL3	1710	0.591919	0.36006	Yes		row_27	IFI27	3949	0.14187	0.241845	No		row_27	CLEC5A	2684	0.280839	0.315888	No
row_28	AIG1	4919	0.0900409	0.182234	No		row_28	SLAMF7	1773	0.566467	0.364585	Yes		row_28	PHKA1	4019	0.137111	0.240492	No		row_28	MSC	2692	0.279638	0.320851	No
row_29	CD163L1	5010	0.0849086	0.181006	No		row_29	ARNTL2	1830	0.542071	0.369125	Yes		row_29	STON2	4154	0.128123	0.234839	No		row_29	CSPG4	2735	0.273264	0.323482	No
row_30	SIDT1	5042	0.0834574	0.183429	No		row_30	GCH1	1856	0.529057	0.375433	Yes		row_30	TMEM37	4248	0.122851	0.231659	No		row_30	CSTA	2920	0.24512	0.316603	No
row_31	DOC2A	5332	0.0721576	0.168958	No		row_31	TNFAIP3	1943	0.494446	0.377364	Yes		row_31	SIGLEC11	4402	0.114298	0.224505	No		row_31	LIPN	2944	0.242248	0.319834	No
row_32	BNC2	5623	0.0618073	0.15388	No		row_32	CCL8	1956	0.48901	0.383897	Yes		row_32	PROS1	4418	0.113511	0.226043	No		row_32	NIPAL4	3135	0.216297	0.31202	No
row_33	SORL1	5881	0.0534043	0.140446	No		row_33	ANKRD1	1964	0.485243	0.390691	Yes		row_33	CCL18	4559	0.106817	0.219546	No		row_33	FAM124A	3148	0.214586	0.31541	No
row_34	SULF2	5917	0.0523746	0.140985	No		row_34	GPR153	1992	0.469013	0.395977	Yes		row_34	TMEM26	4593	0.104834	0.219758	No		row_34	ALOX5AP	3221	0.204749	0.314822	No
row_35	SV2B	6132	0.045358	0.129845	No		row_35	SSTR2	2027	0.459291	0.400675	Yes		row_35	ENPP2	4744	0.0981435	0.212439	No		row_35	S100A6	3618	0.165945	0.29303	No
row_36	RCN3	6150	0.0445681	0.131111	No		row_36	LAMP3	2056	0.447623	0.405578	Yes		row_36	CD163L1	5010	0.0849086	0.197572	No		row_36	VNN1	3732	0.15701	0.288931	No
row_37	CTSF	6312	0.0401773	0.123048	No		row_37	SLAMF1	2073	0.44202	0.411158	Yes		row_37	FABP3	5193	0.0782644	0.187798	No		row_37	RETN	3745	0.155751	0.291184	No
row_38	ITGA9	6367	0.0384141	0.121653	No		row_38	INHBA	2111	0.42833	0.415204	Yes		row_38	BSN	5992	0.0501086	0.138526	No		row_38	S1PR3	3812	0.151304	0.289942	No
row_39	GAL3ST4	6507	0.0348957	0.114703	No		row_39	EBI3	2184	0.403632	0.416667	Yes		row_39	SUCNR1	6246	0.0420262	0.123477	No		row_39	FCER2	3884	0.146014	0.288282	No
row_40	AZU1	6578	0.0330029	0.112013	No		row_40	NR4A3	2281	0.375044	0.416185	Yes		row_40	DLL1	6314	0.0401089	0.120126	No		row_40	MGAM	4009	0.137704	0.283115	No
row_41	MS4A4E	6659	0.0303498	0.108552	No		row_41	ADM	2413	0.337483	0.412927	Yes		row_41	LILRB5	6429	0.0370514	0.113741	No		row_41	ACPP	4061	0.13475	0.2825	No
row_42	TSPYL2	6700	0.0288895	0.107541	No		row_42	MDK	2441	0.331372	0.41616	Yes		row_42	RAB3IL1	6504	0.0350227	0.109837	No		row_42	VCAN	4260	0.122259	0.272363	No
row_43	NOMO2	6854	0.0251131	0.0991929	No		row_43	ITPR3	2472	0.323726	0.41909	Yes		row_43	MRO	6855	0.0250857	0.088295	No		row_43	S100A8	4468	0.111408	0.261449	No
row_44	MRO	6855	0.0250857	0.10051	No		row_44	METTL1	2492	0.316631	0.422609	Yes		row_44	ME1	6893	0.0241016	0.0864873	No		row_44	LDLRAD3	4871	0.0924072	0.237856	No
row_45	CACNA2D3	6880	0.0243762	0.100274	No		row_45	CCL23	2502	0.313344	0.426713	Yes		row_45	IGF1	7125	0.0173776	0.0722872	No		row_45	CCR5	5361	0.0712711	0.208362	No
row_46	LDLRAD4	7281	0.0132486	0.0756959	No		row_46	EGR2	2565	0.301429	0.427284	Yes		row_46	HPGDS	7144	0.016909	0.0715213	No		row_46	PLP2	5415	0.0692282	0.206355	No
row_47	SHROOM1	7416	0.00947057	0.0677266	No		row_47	BIRC3	2631	0.29066	0.427505	Yes		row_47	SPSB4	7516	0.00648158	0.0482459	No		row_47	SULF2	5917	0.0523746	0.175738	No
row_48	MTSS1	7500	0.00685257	0.0628422	No		row_48	TNIP3	2752	0.270765	0.423949	Yes		row_48	NXF3	7562	0.00508304	0.0455169	No		row_48	ADORA2A	5998	0.0499603	0.171653	No
row_49	CHST13	7590	0.0044339	0.0574517	No		row_49	MT2A	2780	0.266812	0.426219	Yes		row_49	RAB42	7987	-0.00583356	0.018882	No		row_49	ANPEP	6078	0.0469434	0.167573	No
row_50	SLC16A7	7661	0.00265521	0.0531683	No		row_50	SULT1B1	2843	0.255273	0.426103	Yes		row_50	PIK3R3	8076	-0.00797831	0.0135022	No		row_50	UCK2	6369	0.0384019	0.150008	No
row_51	TMIGD3	7696	0.00177739	0.0511134	No		row_51	APOL3	2909	0.24658	0.425666	Yes		row_51	FUCA1	8546	-0.01838	-0.0156984	No		row_51	CRLF2	6451	0.0365938	0.145601	No
row_52	COBLL1	8006	-0.00631569	0.0319214	No		row_52	LRRC32	2925	0.244229	0.428359	Yes		row_52	ZKSCAN4	8703	-0.0200658	-0.0251056	No		row_52	CD300E	6769	0.026959	0.12611	No
row_53	CD101	8061	-0.00747103	0.0289018	No		row_53	CCL2	2964	0.239322	0.429524	Yes		row_53	NDST3	8761	-0.0216126	-0.0282302	No		row_53	S100A9	7380	0.0105145	0.0878028	No
row_54	GPR34	8175	-0.0101186	0.0222934	No		row_54	IRAK2	3027	0.230358	0.429035	Yes		row_54	FOLR2	8936	-0.0257974	-0.0386481	No		row_54	GLT1D1	7381	0.0104943	0.0880057	No
row_55	MAF	8417	-0.0154303	0.00787642	No		row_55	IL4I1	3049	0.226303	0.431081	Yes		row_55	MMD	9392	-0.0383315	-0.0665281	No		row_55	MPO	7739	0.000733555	0.065482	No
row_56	RNF125	8556	-0.0186823	0.000138071	No		row_56	ADGRE1	3227	0.203633	0.422916	No		row_56	C2	9642	-0.044808	-0.0812637	No		row_56	MPP7	7911	-0.00325653	0.0547495	No
row_57	CORO1A	8712	-0.020219	-0.00859371	No		row_57	MYC	3229	0.203554	0.425889	No		row_57	NDFIP2	10407	-0.065331	-0.128056	No		row_57	VENTX	9092	-0.0297253	-0.0191709	No
row_58	F13A1	8762	-0.0216257	-0.0105542	No		row_58	SMPD5	3355	0.189435	0.420803	No		row_58	BBS5	10526	-0.0685164	-0.134004	No		row_58	SH2D3C	9095	-0.0297962	-0.0187212	No
row_59	COL23A1	8926	-0.0254463	-0.019517	No		row_59	CDC42EP1	3532	0.172712	0.41224	No		row_59	SLC7A8	11087	-0.0858589	-0.167471	No		row_59	SLC22A15	9261	-0.034585	-0.0284694	No
row_60	LTC4S	8964	-0.0262581	-0.0204761	No		row_60	ZC3H12A	3535	0.172512	0.414686	No		row_60	SELENOP	11399	-0.0974198	-0.184968	No		row_60	SNAI3	9367	-0.0377138	-0.0343692	No
row_61	HLA-DOA	9061	-0.0289147	-0.0250235	No		row_61	CALHM6	3661	0.162364	0.409197	No		row_61	QPRT	11808	-0.115134	-0.2082	No		row_61	TMEM154	9391	-0.038323	-0.0350805	No
row_62	TMEM154	9391	-0.038323	-0.0437985	No		row_62	DRAM1	3663	0.162084	0.411551	No		row_62	MARCO	11923	-0.120098	-0.212766	No		row_62	GPR27	9655	-0.0450883	-0.0508125	No
row_63	MMD	9392	-0.0383315	-0.0417859	No		row_63	CSRNP1	3817	0.150761	0.404116	No		row_63	RILPL1	12121	-0.130527	-0.222342	No		row_63	PSTPIP1	10503	-0.0676739	-0.102977	No
row_64	PLA2G15	9738	-0.0468897	-0.0611221	No		row_64	CD274	3963	0.14108	0.397044	No		row_64	SLC40A1	12179	-0.133778	-0.223011	No		row_64	F5	11809	-0.115208	-0.183136	No
row_65	JAML	10369	-0.0643943	-0.0975465	No		row_65	PTGIR	4266	0.12189	0.379749	No		row_65	SCAMP5	12349	-0.143301	-0.23054	No		row_65	CDA	12560	-0.156318	-0.227463	No
row_66	PCED1B	10687	-0.073077	-0.113739	No		row_66	S100A8	4468	0.111408	0.368689	No		row_66	FOXRED2	12435	-0.148718	-0.232649	No		row_66	S100A12	12594	-0.158946	-0.226474	No
row_67	GAPT	10700	-0.0735735	-0.110634	No		row_67	CD44	4549	0.107356	0.365228	No		row_67	SDC3	13055	-0.19628	-0.267422	No		row_67	P2RX1	12681	-0.165169	-0.228711	No
row_68	C1orf127	10757	-0.0751369	-0.110227	No		row_68	CCL18	4559	0.106817	0.366251	No		row_68	MPPED2	13287	-0.223179	-0.277116	No		row_68	P2RY2	12754	-0.170588	-0.229959	No
row_69	TMC8	10774	-0.0758609	-0.107255	No		row_69	ENPP2	4744	0.0981435	0.35607	No		row_69	KCNJ10	13309	-0.226684	-0.273478	No		row_69	ADAM8	12846	-0.177423	-0.232274	No
row_70	STAB1	10873	-0.0788684	-0.109306	No		row_70	SLC2A6	4953	0.0885974	0.344227	No		row_70	LAG3	13577	-0.272088	-0.284373	No		row_70	MMP17	12866	-0.178723	-0.230019	No
row_71	ALK	11061	-0.0850338	-0.116656	No		row_71	C15orf48	5495	0.0660222	0.310974	No		row_71	TCHH	13719	-0.302739	-0.286644	No		row_71	FCN1	12962	-0.187006	-0.232402	No
row_72	NFATC2	11076	-0.0856222	-0.113045	No		row_72	CDK14	5579	0.0635098	0.306668	No		row_72	ACE	13814	-0.330078	-0.28535	No		row_72	QPCT	13045	-0.195435	-0.233801	No
row_73	SELENOM	11195	-0.0900022	-0.115775	No		row_73	MT1E	5785	0.0564491	0.294536	No		row_73	PCDHGA10	13913	-0.361789	-0.283614	No		row_73	PROK2	13275	-0.221917	-0.243969	No
row_74	SH3PXD2A	11210	-0.0906569	-0.111899	No		row_74	AKR1C1	5993	0.0500749	0.282182	No		row_74	APOE	13956	-0.377523	-0.277999	No		row_74	ST18	13391	-0.241708	-0.246557	No
row_75	PEAK3	11279	-0.0932908	-0.111298	No		row_75	CD80	6095	0.0463426	0.276481	No		row_75	SELENBP1	14085	-0.424638	-0.27678	No		row_75	AQP9	13648	-0.28446	-0.25722	No
row_76	SHMT1	11312	-0.0944757	-0.108359	No		row_76	SOD2	6098	0.0462617	0.277045	No		row_76	GATA3	14115	-0.436969	-0.269043	No		row_76	ICAM3	13854	-0.344372	-0.263506	No
row_77	NLRP1	11345	-0.0955074	-0.105366	No		row_77	LILRB1	6574	0.0330661	0.247477	No		row_77	EDA	14130	-0.44307	-0.260225	No		row_77	RAB37	13899	-0.356966	-0.259383	No
row_78	FFAR4	11390	-0.097013	-0.103052	No		row_78	CFB	6681	0.0296132	0.24121	No		row_78	CAPS2	14306	-0.539375	-0.259461	No		row_78	TSPAN32	13927	-0.367773	-0.253979	No
row_79	GCSAM	11981	-0.122938	-0.133876	No		row_79	FBXO6	6712	0.0285307	0.239737	No		row_79	CROCC2	14402	-0.600159	-0.252316	No		row_79	KBTBD11	14031	-0.406319	-0.252628	No
row_80	CEACAM21	12074	-0.127981	-0.132969	No		row_80	MT1G	6762	0.0271397	0.23704	No		row_80	PNPLA3	14460	-0.630782	-0.242102	No		row_80	SLC7A11	14146	-0.450572	-0.251116	No
row_81	TRIM58	12172	-0.133367	-0.132095	No		row_81	FPR2	6961	0.021723	0.224833	No		row_81	KIF26A	14689	-0.908079	-0.23661	No		row_81	TLR3	14222	-0.483289	-0.246509	No
row_82	SLC40A1	12179	-0.133778	-0.12545	No		row_82	C1orf226	7096	0.0181026	0.216623	No		row_82	CHRD	14716	-0.930175	-0.217884	No		row_82	LGALS2	14408	-0.602222	-0.246548	No
row_83	PTGFRN	12258	-0.138114	-0.123126	No		row_83	MYO1B	7646	0.00305184	0.181924	No		row_83	VCAM1	15145	-1.01397	-0.222697	No		row_83	MYH11	14582	-0.751113	-0.242951	No
row_84	RASAL1	12272	-0.138793	-0.11666	No		row_84	SRXN1	7755	0.000315599	0.175094	No		row_84	CDH5	15153	-1.01509	-0.200913	No		row_84	PADI2	14628	-0.815275	-0.230033	No
row_85	GNG2	12312	-0.140846	-0.111729	No		row_85	KYNU	8078	-0.00799909	0.154834	No		row_85	SMARCA1	15203	-1.06107	-0.180772	No		row_85	PLD4	14638	-0.828703	-0.214583	No
row_86	SCAMP5	12349	-0.143301	-0.10648	No		row_86	RDX	8362	-0.0140496	0.137134	No		row_86	KCNAB1	15283	-1.30564	-0.15717	No		row_86	ADGRE3	14699	-0.920215	-0.200584	No
row_87	CMBL	12421	-0.14784	-0.103203	No		row_87	MT1M	8669	-0.0193152	0.118056	No		row_87	SHE	15407	-1.58695	-0.130186	No		row_87	SERPINB10	14701	-0.922653	-0.182813	No
row_88	ZNF10	12469	-0.150586	-0.0982662	No		row_88	LRRC3	8906	-0.0249743	0.103493	No		row_88	DPF3	15737	-2.48146	-0.0966183	No		row_88	BPI	15227	-1.14618	-0.193802	No
row_89	SRGAP3	12705	-0.166646	-0.104364	No		row_89	PLEKHG3	9402	-0.0386639	0.072742	No		row_89	TDRD10	15762	-2.48592	-0.0437014	No		row_89	APOBEC3A	15396	-1.52629	-0.174906	No
row_90	TESC	12738	-0.168867	-0.0975197	No		row_90	CSRP2	9638	-0.0447786	0.0585374	No		row_90	TSPAN6	15766	-2.48592	0.0105409	No		row_90	TKTL1	15561	-1.89994	-0.148535	No
row_91	F2RL3	12793	-0.173923	-0.0917997	No		row_91	CCL5	10786	-0.0761872	-0.0129168	No									row_91	PTGES	15781	-2.52524	-0.11355	No
row_92	RASGRP4	13008	-0.191802	-0.0952502	No		row_92	IDO1	11213	-0.0907693	-0.0385234	No									row_92	FLT3	15858	-3.18106	-0.05686	No
row_93	LPAR5	13068	-0.19753	-0.0886065	No		row_93	SH3PXD2B	11332	-0.0952174	-0.0445712	No									row_93	RAB44	15859	-3.18335	0.00467183	No
row_94	IQCK	13290	-0.223642	-0.0908275	No		row_94	SNX10	11884	-0.1184	-0.0776767	No
row_95	PAQR7	13536	-0.265292	-0.092378	No		row_95	MCOLN2	12092	-0.128876	-0.0888551	No
row_96	GSDMA	13645	-0.283779	-0.0843018	No		row_96	JAK3	12309	-0.140671	-0.100427	No
row_97	MAML3	13701	-0.298504	-0.0721036	No		row_97	BAMBI	12523	-0.153563	-0.111617	No
row_98	DNM3	13760	-0.312753	-0.0593469	No		row_98	PTGER2	12885	-0.180263	-0.131776	No
row_99	DPEP2	13783	-0.320793	-0.0438935	No		row_99	ENTHD1	12925	-0.183351	-0.131509	No
row_100	KLHL13	13856	-0.345368	-0.0303088	No		row_100	MT1F	12988	-0.189348	-0.132609	No
row_101	GNG7	13877	-0.351222	-0.0131313	No		row_101	MN1	13185	-0.209993	-0.141882	No
row_102	OTOA	13940	-0.37105	0.0024336	No		row_102	HIC1	13228	-0.214453	-0.141342	No
row_103	GDPD1	14155	-0.453376	0.0127172	No		row_103	ARHGAP23	13245	-0.216624	-0.139124	No
row_104	PSRC1	14325	-0.551067	0.0309734	No		row_104	ACOD1	13258	-0.219953	-0.136603	No
row_105	SPTLC3	14389	-0.59909	0.0584486	No		row_105	KCNJ10	13309	-0.226684	-0.136386	No
row_106	CCDC152	14577	-0.743596	0.0856764	No		row_106	GREM1	13424	-0.246883	-0.139919	No
							row_107	BCAR1	13505	-0.259407	-0.141114	No
							row_108	BAALC	13666	-0.288668	-0.146934	No
							row_109	IL15RA	13841	-0.34121	-0.152858	No
							row_110	C1RL	13963	-0.382191	-0.154816	No
							row_111	PTGDS	14014	-0.399137	-0.152027	No
							row_112	FZD7	14074	-0.420651	-0.149488	No
							row_113	MT1X	14139	-0.448326	-0.146852	No
							row_114	HS3ST3B1	14147	-0.451032	-0.140569	No
							row_115	MAP1LC3A	14168	-0.456853	-0.135021	No
							row_116	TJP1	14183	-0.464337	-0.128982	No
							row_117	KCNE1	14260	-0.50826	-0.126212	No
							row_118	LGALS2	14408	-0.602222	-0.126534	No
							row_119	DNAAF1	14418	-0.606907	-0.118053	No
							row_120	CCL15	14432	-0.615145	-0.109701	No
							row_121	AMZ1	14504	-0.666289	-0.104258	No
							row_122	SPATC1	14528	-0.685987	-0.0954832	No
							row_123	COBL	14545	-0.706755	-0.0859555	No
							row_124	MYH11	14582	-0.751113	-0.0770321	No
							row_125	C1S	14602	-0.767422	-0.0667896	No
							row_126	AMOTL2	15043	-0.981096	-0.0800043	No
							row_127	WWC1	15215	-1.11424	-0.0742092	No
							row_128	CLEC4E	15216	-1.1177	-0.0575404	No
							row_129	PLCB4	15263	-1.24307	-0.041913	No
							row_130	ITGA2	15438	-1.80125	-0.026062	No
							row_131	MT1H	15617	-1.89994	-0.00899226	No
							row_132	CLEC6A	15649	-1.93971	0.0179738	No

## Sheet: Supplementary Figure 2C
Supplementary Table 1: Position of the indicated genes within the Ranked comparisons of GSEA shown in Supplementary Figure 2C. Significant enrichments are indicated in yellow and their corresponding leading edge genes are also highlighted in yellow. Non-significant enrichments (NES >0,250), and their corresponding leading edge genes, are highlighted in orange.
Upregulated Mo-to-GM-MØ-specific							Upregulated Mo-to-M-MØ-specific							Downregulated Mo-to-GM-MØ-specific							Downregulated Mo-to-M-MØ-specific
NES, 1,4803109; FDRq, 0.00							NES, -1.9680008; FDRq, 0.00							NES, -1.32163330; FDRq, 0.0							NES, 1.6434232; FDRq, 0.00
NAME	SYMBOL	RANK IN GENE LIST	RANK METRIC SCORE	RUNNING ES	CORE ENRICHMENT		NAME	SYMBOL	RANK IN GENE LIST	RANK METRIC SCORE	RUNNING ES	CORE ENRICHMENT		NAME	SYMBOL	RANK IN GENE LIST	RANK METRIC SCORE	RUNNING ES	CORE ENRICHMENT		NAME	SYMBOL	RANK IN GENE LIST	RANK METRIC SCORE	RUNNING ES	CORE ENRICHMENT
row_0	INHBA	26	6.99238	0.0292733	Yes		row_0	RND3	495	3.66834	0.00251621	No		row_0	TNIP3	151	5.04775	0.0412894	No		row_0	INHBA	26	6.99238	0.0220229	Yes
row_1	PPBP	64	6.12622	0.054035	Yes		row_1	CXCL12	571	3.48267	0.0294786	No		row_1	PTPN14	437	3.78687	0.061614	No		row_1	TMEM217	91	5.57883	0.0369012	Yes
row_2	EGLN3	87	5.6525	0.0776377	Yes		row_2	CCL4	579	3.45934	0.0604601	No		row_2	PLEKHG6	731	3.08573	0.0744062	No		row_2	C1S	144	5.09702	0.0508975	Yes
row_3	CH25H	130	5.19369	0.0979682	Yes		row_3	SGPP2	614	3.36704	0.0889234	No		row_3	CD38	1022	2.61792	0.0826898	No		row_3	ITGA1	158	4.99473	0.0669756	Yes
row_4	CXCL5	183	4.86806	0.116237	Yes		row_4	EBI3	1533	1.98179	0.0498036	No		row_4	L1CAM	1238	2.29903	0.0924254	No		row_4	CLEC4D	168	4.92225	0.0830576	Yes
row_5	MMP12	215	4.70583	0.135097	Yes		row_5	CCL2	1921	1.64313	0.0406471	No		row_5	CXCL9	1294	2.18787	0.11097	No		row_5	FAM189A2	220	4.67055	0.0956742	Yes
row_6	IL7R	222	4.65606	0.155294	Yes		row_6	TNFSF18	1978	1.57617	0.0514773	No		row_6	SDS	1350	2.08007	0.128432	No		row_6	KCNJ15	233	4.5871	0.110436	Yes
row_7	CLDN1	227	4.61981	0.175455	Yes		row_7	DLL1	1996	1.55385	0.0645314	No		row_7	LCA5	1551	1.96051	0.135701	No		row_7	CA12	309	4.22482	0.120052	Yes
row_8	HSD11B1	257	4.46954	0.193396	Yes		row_8	RBP1	2219	1.29246	0.0624564	No		row_8	HMCN1	1695	1.87541	0.145651	No		row_8	CXCR1	312	4.22173	0.134201	Yes
row_9	MT1G	290	4.28496	0.210334	Yes		row_9	KITLG	2456	1.09094	0.0576802	No		row_9	ADGRE1	1991	1.56164	0.143025	No		row_9	AIM2	325	4.15157	0.147491	Yes
row_10	EPS8L2	328	4.14351	0.226336	Yes		row_10	TCF4	3707	0.672344	-0.0139888	No		row_10	PTGIR	2003	1.54642	0.157861	No		row_10	SLIT3	327	4.14468	0.161442	Yes
row_11	CSRP2	350	4.09095	0.243103	Yes		row_11	RAB39A	3713	0.670283	-0.00821247	No		row_11	IFITM3	2017	1.52685	0.172377	No		row_11	SERPINE1	345	4.10095	0.174249	Yes
row_12	TNC	382	3.94601	0.258606	Yes		row_12	OLFML2B	3737	0.662578	-0.00362613	No		row_12	DUSP4	2167	1.35785	0.176762	No		row_12	FZD4	386	3.93071	0.185049	Yes
row_13	STAC	418	3.85999	0.27348	Yes		row_13	KLHDC8B	3746	0.659997	0.00187007	No		row_13	GAD1	2170	1.35706	0.190256	No		row_13	DNAH3	397	3.92056	0.197682	Yes
row_14	CCNA1	430	3.81107	0.289632	Yes		row_14	GFRA2	3819	0.632274	0.00313242	No		row_14	FBLIM1	2195	1.32002	0.202014	No		row_14	TTC25	405	3.88967	0.210397	Yes
row_15	ACTA2	439	3.77538	0.305814	Yes		row_15	JADE3	3911	0.599229	0.00291248	No		row_15	GALNT14	2204	1.30806	0.214645	No		row_15	TMEM132A	411	3.87194	0.223177	Yes
row_16	PCARE	449	3.74949	0.321818	Yes		row_16	CLIC2	4070	0.547832	-0.00194297	No		row_16	ADA	2299	1.20872	0.220944	No		row_16	SLAMF1	435	3.7884	0.234554	Yes
row_17	STEAP4	470	3.71363	0.33698	Yes		row_17	PDGFB	4261	0.491889	-0.00929753	No		row_17	LYPD3	3131	0.946827	0.178901	No		row_17	SYTL1	446	3.75505	0.246627	Yes
row_18	MGAT3	479	3.69896	0.352824	Yes		row_18	LACC1	4335	0.475486	-0.00952132	No		row_18	GNAI1	3262	0.884902	0.179718	No		row_18	SLC24A3	450	3.74949	0.259118	Yes
row_19	GJB2	704	3.16746	0.35287	Yes		row_19	TMEM119	4456	0.445672	-0.0129402	No		row_19	HS3ST1	3271	0.879139	0.188044	No		row_19	S100P	464	3.71984	0.270885	Yes
row_20	PHLDA3	707	3.16223	0.366717	Yes		row_20	DDR1	4673	0.397427	-0.0227704	No		row_20	AUTS2	3365	0.826629	0.190571	No		row_20	CES1	480	3.69142	0.282432	Yes
row_21	MT1E	755	3.03383	0.377194	Yes		row_21	SAMD4A	5108	0.326702	-0.0468068	No		row_21	IL7	3543	0.738923	0.187008	No		row_21	TMEM52B	486	3.68165	0.294569	Yes
row_22	PARM1	761	3.01967	0.390223	Yes		row_22	CMBL	5179	0.31504	-0.0483011	No		row_22	STARD10	3617	0.710083	0.189606	No		row_22	VWCE	508	3.61376	0.30548	Yes
row_23	AR	906	2.83848	0.393798	Yes		row_23	COL23A1	5506	0.267707	-0.0661535	No		row_23	CARMIL2	3697	0.675942	0.191489	No		row_23	MSC	512	3.60103	0.317468	Yes
row_24	C7orf57	924	2.79145	0.405072	Yes		row_24	ZNF433	5524	0.265719	-0.0647981	No		row_24	DACH1	3928	0.595121	0.183195	No		row_24	SLC2A1	514	3.59022	0.329545	Yes
row_25	SEMA3C	938	2.76295	0.416469	Yes		row_25	SGPL1	5657	0.247418	-0.0707641	No		row_25	ICOSLG	3940	0.591454	0.188448	No		row_25	PLIN4	535	3.53022	0.340236	Yes
row_26	TCEA3	1026	2.60384	0.422556	Yes		row_26	ADI1	6329	0.172602	-0.110946	No		row_26	IL12RB1	3994	0.576669	0.190947	No		row_26	OLR1	572	3.47673	0.349749	Yes
row_27	ADAM12	1054	2.55107	0.432145	Yes		row_27	ABHD12	6882	0.124063	-0.144165	No		row_27	SECTM1	3997	0.575608	0.1966	No		row_27	CD69	576	3.47228	0.361303	Yes
row_28	IL21R	1188	2.41294	0.434524	Yes		row_28	GIMAP5	6908	0.122002	-0.144612	No		row_28	MARCKS	4087	0.543393	0.196532	No		row_28	MACC1	585	3.43435	0.372416	Yes
row_29	MAP1A	1210	2.35848	0.443637	Yes		row_29	MERTK	6951	0.119024	-0.146145	No		row_29	ARL4C	4348	0.470836	0.18513	No		row_29	MAP3K7CL	593	3.41773	0.383536	Yes
row_30	PSAT1	1222	2.33478	0.453267	Yes		row_30	SPICE1	7075	0.108364	-0.152814	No		row_30	MAP3K9	4381	0.462974	0.187791	No		row_30	ABCB1	595	3.41343	0.395015	Yes
row_31	MYO6	1249	2.28072	0.461724	Yes		row_31	ABLIM3	7088	0.106678	-0.152591	No		row_31	MYLK3	4392	0.461029	0.191798	No		row_31	FAM83G	600	3.39461	0.406243	Yes
row_32	AKAP5	1259	2.26726	0.47118	Yes		row_32	ITGAV	7127	0.102671	-0.154023	No		row_32	SLC22A18AS	4399	0.460151	0.196043	No		row_32	KRT80	638	3.28443	0.415044	Yes
row_33	ZBTB7C	1279	2.23424	0.479868	Yes		row_33	TSPAN4	7177	0.0984154	-0.156178	No		row_33	TMEM119	4456	0.445672	0.197042	No		row_33	LGALS2	678	3.21744	0.423495	Yes
row_34	FN1	1281	2.22731	0.489646	Yes		row_34	ITPR2	7408	0.0848944	-0.169718	No		row_34	GCAT	4536	0.428523	0.196442	No		row_34	PDGFRB	679	3.21553	0.434367	Yes
row_35	PDLIM4	1302	2.17636	0.498016	Yes		row_35	METTL27	7598	0.071224	-0.180831	No		row_35	KCNH4	4607	0.411296	0.196228	No		row_35	FAT1	690	3.20704	0.444587	Yes
row_36	OLFM2	1355	2.06368	0.503895	Yes		row_36	SLC9A9	7812	0.0554425	-0.19358	No		row_36	PMEL	4698	0.390968	0.194569	No		row_36	ANKRD20A1	772	3.00873	0.449718	Yes
row_37	NOTCH3	1684	1.89748	0.491856	Yes		row_37	PCDHGA10	7852	0.0519745	-0.195535	No		row_37	FAAH	4934	0.350423	0.183509	No		row_37	SLC1A2	774	3.00363	0.459811	Yes
row_38	FA2H	1685	1.89403	0.500224	Yes		row_38	SH3RF1	7858	0.0514388	-0.195379	No		row_38	PRDM1	5067	0.332214	0.178656	No		row_38	COL1A1	826	2.93357	0.466555	Yes
row_39	CCL18	1688	1.88627	0.508433	Yes		row_39	HTR7	7954	0.0437395	-0.200892	No		row_39	TNFAIP2	5125	0.323317	0.178365	No		row_39	KLHDC7B	854	2.90713	0.474703	Yes
row_40	CXADR	1768	1.84552	0.511668	Yes		row_40	SRPX	8005	0.0401339	-0.203639	No		row_40	TTYH2	6387	0.167251	0.101827	No		row_40	FOLR3	962	2.69452	0.477153	Yes
row_41	IL1RN	1795	1.80549	0.518025	Yes		row_41	TLR3	8127	0.0300866	-0.210894	No		row_41	TMEM220	7153	0.100742	0.0553872	No		row_41	DPYSL3	966	2.67098	0.485997	Yes
row_42	PPFIBP1	1811	1.77206	0.52492	Yes		row_42	SLC38A7	8418	0.0120717	-0.228828	No		row_42	NHEJ1	8606	-0.000805307	-0.034668	No		row_42	AMZ1	1049	2.56204	0.489555	Yes
row_43	SYNC	1871	1.70051	0.52876	Yes		row_43	MAPK12	8424	0.0117522	-0.229033	No		row_43	EDNRB	8636	-0.00313257	-0.0364353	No		row_43	NRIP3	1052	2.55734	0.498077	Yes
row_44	AK4	1877	1.68863	0.535909	Yes		row_44	CHIC1	8462	0.00980212	-0.231246	No		row_44	TPST1	8737	-0.00871384	-0.0425506	No		row_44	GIPR	1053	2.55423	0.506713	Yes
row_45	CSF1	1913	1.65603	0.541046	Yes		row_45	LGMN	8709	-0.00691901	-0.246489	No		row_45	CEBPE	8972	-0.0244803	-0.0568192	No		row_45	GRHL1	1064	2.54518	0.514695	Yes
row_46	SLC12A8	2010	1.53492	0.54185	Yes		row_46	TMEM106A	9109	-0.0333895	-0.271012	No		row_46	APBB3	9055	-0.0295351	-0.0616091	No		row_46	TNFSF14	1144	2.47336	0.518141	Yes
row_47	TSKU	2132	1.3986	0.540495	Yes		row_47	ZC3H12D	9164	-0.0370503	-0.274035	No		row_47	INPP4B	9341	-0.0499943	-0.0787851	No		row_47	LAMA3	1174	2.4559	0.524639	Yes
row_48	FLT1	2133	1.39653	0.546665	Yes		row_48	COBLL1	9236	-0.0431157	-0.278061	No		row_48	HPSE	9596	-0.0666898	-0.0938707	No		row_48	SYNJ2	1177	2.44931	0.532795	Yes
row_49	CLEC6A	2138	1.39185	0.552565	Yes		row_49	INPP4B	9341	-0.0499943	-0.284078	No		row_49	HERC3	9623	-0.0691509	-0.0947894	No		row_49	KRT18	1196	2.39481	0.539772	Yes
row_50	SPSB1	2205	1.30799	0.554234	Yes		row_50	SASH1	9723	-0.0758173	-0.307095	No		row_50	RNF152	9994	-0.0953188	-0.116783	No		row_50	IRS1	1199	2.38549	0.547713	Yes
row_51	HOMER1	2214	1.29923	0.559476	Yes		row_51	LTBP2	9881	-0.0869696	-0.316074	No		row_51	MLC1	10171	-0.107737	-0.126618	No		row_51	PTPRH	1206	2.36687	0.555342	Yes
row_52	ALDH1A2	2221	1.29181	0.56481	Yes		row_52	PGBD1	10187	-0.108669	-0.334064	No		row_52	ADAT3	10491	-0.12854	-0.145115	No		row_52	PPFIA4	1213	2.35501	0.562931	Yes
row_53	TRIM54	2238	1.26645	0.569409	Yes		row_53	WDR81	10269	-0.11432	-0.338066	No		row_53	CYP2U1	11334	-0.192678	-0.195408	No		row_53	AQP9	1234	2.3065	0.569484	Yes
row_54	SDC2	2277	1.23158	0.572484	Yes		row_54	HGF	10502	-0.129571	-0.351324	No		row_54	ZNF33B	11426	-0.200093	-0.199045	No		row_54	CREB5	1287	2.2206	0.573755	Yes
row_55	NCS1	2318	1.19146	0.575257	Yes		row_55	MMD	10644	-0.140083	-0.358825	No		row_55	S1PR1	12055	-0.251431	-0.235475	No		row_55	CARMIL1	1298	2.18432	0.580518	Yes
row_56	PAPLN	2337	1.17673	0.579335	Yes		row_56	FZD1	10711	-0.144792	-0.361616	No		row_56	RPGRIP1	12407	-0.280506	-0.254431	No		row_56	AKAP12	1308	2.16368	0.587273	Yes
row_57	MARCO	2351	1.16372	0.583667	Yes		row_57	SPATA7	10844	-0.154407	-0.368427	No		row_57	PGGHG	12411	-0.280967	-0.251798	No		row_57	DPYSL4	1349	2.08247	0.591824	Yes
row_58	SEL1L3	2418	1.11466	0.584482	Yes		row_58	ADAP2	11258	-0.186287	-0.392432	No		row_58	IL10	12794	-0.324477	-0.272236	No		row_58	TPD52	1506	1.99423	0.588856	Yes
row_59	SHROOM4	2453	1.09236	0.587191	Yes		row_59	HTRA1	11446	-0.201416	-0.402238	No		row_59	WDR17	12832	-0.328703	-0.271232	No		row_59	TRAF4	1660	1.91511	0.585807	Yes
row_60	PCOLCE2	2980	1.04581	0.559061	No		row_60	TXK	11506	-0.205421	-0.404043	No		row_60	C10orf105	13581	-0.420118	-0.313412	No		row_60	IL18R1	1691	1.88061	0.590298	Yes
row_61	FBXO15	3042	1.0017	0.559689	No		row_61	NPL	11538	-0.208098	-0.404082	No		row_61	FAM174B	13628	-0.42971	-0.311953	No		row_61	BATF3	1751	1.87296	0.592958	Yes
row_62	ANGPT4	3101	0.963144	0.560333	No		row_62	CASKIN2	11588	-0.211613	-0.405209	No		row_62	MAST1	13829	-0.465336	-0.319689	No		row_62	GGT5	1773	1.83954	0.59787	Yes
row_63	FLRT2	3125	0.950115	0.563098	No		row_63	ZNF181	11674	-0.218675	-0.408512	No		row_63	SEMA6C	14050	-0.515132	-0.328166	No		row_63	KCNK5	1817	1.76912	0.601175	Yes
row_64	FAM124A	3244	0.894244	0.559702	No		row_64	FARP1	11784	-0.228225	-0.413221	No		row_64	IQCD	14108	-0.529167	-0.326391	No		row_64	TRAF3IP2	1834	1.74262	0.606071	Yes
row_65	ENO2	3295	0.866021	0.560415	No		row_65	GAMT	12100	-0.255377	-0.430501	No		row_65	STAB1	14284	-0.580016	-0.331425	Yes		row_65	PHLDA2	1855	1.72509	0.610659	Yes
row_66	SLAMF9	3315	0.856217	0.563015	No		row_66	ENTR1	12230	-0.265803	-0.436114	No		row_66	TNFRSF8	14337	-0.593656	-0.328693	Yes		row_66	RAB17	1868	1.70364	0.615672	Yes
row_67	NPR1	3321	0.85318	0.566473	No		row_67	BLVRB	12284	-0.270226	-0.436957	No		row_67	PID1	14342	-0.594981	-0.32297	Yes		row_67	COBL	1886	1.68202	0.620301	Yes
row_68	APOL4	3336	0.84247	0.569323	No		row_68	ADCY6	12324	-0.273672	-0.436898	No		row_68	EYA2	14374	-0.601985	-0.318852	Yes		row_68	ANKRD55	2013	1.53189	0.617637	Yes
row_69	ENTHD1	3424	0.79178	0.567404	No		row_69	SLFN12	12445	-0.284855	-0.441778	No		row_69	SEMA4C	14388	-0.607065	-0.313566	Yes		row_69	PLEKHA6	2032	1.50952	0.62162	Yes
row_70	CECR2	3425	0.791547	0.570901	No		row_70	NR3C2	12685	-0.312091	-0.453814	No		row_70	MTSS1	14403	-0.612766	-0.308285	Yes		row_70	ALPK3	2105	1.44408	0.622021	Yes
row_71	PCGF2	3485	0.760104	0.570586	No		row_71	SERPINF1	12699	-0.314096	-0.45177	No		row_71	TTN	14550	-0.659034	-0.310728	Yes		row_71	CLEC6A	2138	1.39185	0.624735	Yes
row_72	CLU	3563	0.729372	0.569014	No		row_72	NBL1	12884	-0.333575	-0.460189	No		row_72	PRLR	14712	-0.719907	-0.31349	Yes		row_72	CLSTN3	2143	1.38719	0.629176	Yes
row_73	COL22A1	3585	0.720698	0.57089	No		row_73	AP1B1	12941	-0.34132	-0.460574	No		row_73	TBATA	14748	-0.73967	-0.308238	Yes		row_73	PROC	2165	1.35942	0.632465	Yes
row_74	DIXDC1	3596	0.716311	0.573432	No		row_74	ARMC9	12999	-0.346887	-0.46097	No		row_74	GRIP1	14753	-0.743755	-0.301022	Yes		row_74	ENAH	2217	1.29332	0.633663	Yes
row_75	TTC39B	3606	0.713805	0.576026	No		row_75	OTOA	13045	-0.352257	-0.460571	No		row_75	FBN2	14771	-0.750876	-0.294541	Yes		row_75	CDKN2A	2262	1.24302	0.635127	Yes
row_76	CHDH	3644	0.69912	0.576811	No		row_76	TPCN1	13048	-0.353036	-0.457489	No		row_76	BNC2	14782	-0.754655	-0.287588	Yes		row_76	FYN	2276	1.2317	0.638482	Yes
row_77	RAI14	3656	0.693528	0.57919	No		row_77	NCF4	13248	-0.376098	-0.466455	No		row_77	GTF2IRD2B	14801	-0.767124	-0.281007	Yes		row_77	RAB15	2283	1.22534	0.642251	Yes
row_78	AQP3	3753	0.656261	0.576112	No		row_78	TMEM37	13431	-0.396724	-0.474176	No		row_78	CERS4	14833	-0.783303	-0.275069	Yes		row_78	BCL2A1	2412	1.12045	0.638072	Yes
row_79	TIE1	3783	0.645362	0.577157	No		row_79	PCSK4	13524	-0.409744	-0.476179	Yes		row_79	PLXDC1	14974	-0.856501	-0.275157	Yes		row_79	SERPINA1	2417	1.11505	0.641593	Yes
row_80	DKK2	3843	0.623085	0.576237	No		row_80	ZNF491	13565	-0.417027	-0.474881	Yes		row_80	CTTNBP2	14995	-0.872709	-0.26764	Yes		row_80	C1RL	2420	1.11395	0.645235	Yes
row_81	CPE	3860	0.617569	0.577969	No		row_81	PRSS36	13647	-0.433455	-0.475984	Yes		row_81	CD93	15163	-0.883521	-0.269132	Yes		row_81	CD72	2433	1.10864	0.648236	Yes
row_82	GPC4	3864	0.61699	0.580508	No		row_82	CD163L1	13677	-0.437754	-0.473813	Yes		row_82	RHPN2	15243	-0.941427	-0.264585	Yes		row_82	SEC14L2	2462	1.0864	0.650166	Yes
row_83	S100A16	3936	0.592498	0.578705	No		row_83	SLC18B1	13735	-0.449954	-0.473273	Yes		row_83	RBM44	15292	-0.984744	-0.25768	Yes		row_83	TRIB2	2465	1.08338	0.653705	Yes
row_84	HSPG2	3943	0.589454	0.580936	No		row_84	GIMAP1	13770	-0.454752	-0.471258	Yes		row_84	MYLK	15293	-0.986761	-0.247778	Yes		row_84	HP	2933	1.05057	0.628187	No
row_85	CARMIL3	3962	0.584853	0.582399	No		row_85	NBEA	13816	-0.462744	-0.469856	Yes		row_85	PTPRN2	15337	-1.02242	-0.240184	Yes		row_85	PADI2	2979	1.04745	0.628928	No
row_86	CD101	4111	0.537146	0.575557	No		row_86	TBC1D14	13856	-0.470269	-0.468012	Yes		row_86	ITGA9	15409	-1.11082	-0.233441	Yes		row_86	MYRF	2997	1.03264	0.631361	No
row_87	NDRG2	4146	0.526712	0.575767	No		row_87	WLS	13859	-0.47121	-0.463857	Yes		row_87	TNNC2	15410	-1.11208	-0.222281	Yes		row_87	ARFGEF3	3000	1.03133	0.634723	No
row_88	RHBDF1	4167	0.521071	0.576824	No		row_88	PMP22	13885	-0.47673	-0.461082	Yes		row_88	CACNA2D3	15448	-1.16002	-0.212935	Yes		row_88	PIM1	3006	1.02686	0.637884	No
row_89	CXCR2	4269	0.489948	0.5727	No		row_89	SLC22A23	13894	-0.477688	-0.457242	Yes		row_89	CLEC4G	15468	-1.1957	-0.202114	Yes		row_89	GAREM2	3039	1.00493	0.63929	No
row_90	TACSTD2	4372	0.464921	0.568403	No		row_90	GSDMA	14068	-0.519618	-0.463287	Yes		row_90	CCDC136	15469	-1.19651	-0.190107	Yes		row_90	CUBN	3092	0.966189	0.63932	No
row_91	ASAP2	4379	0.46325	0.570076	No		row_91	FOLR2	14085	-0.522234	-0.45954	Yes		row_91	MEST	15478	-1.21522	-0.178408	Yes		row_91	MYO7B	3120	0.953586	0.640863	No
row_92	FABP5	4405	0.459101	0.570548	No		row_92	IGF1	14134	-0.53751	-0.457645	Yes		row_92	GNG2	15639	-1.48308	-0.173449	Yes		row_92	FAM124A	3244	0.894244	0.63623	No
row_93	FANCE	4426	0.451368	0.571297	No		row_93	TLR7	14153	-0.541889	-0.453843	Yes		row_93	PLCD4	15697	-1.6144	-0.160784	Yes		row_93	ZBED6CL	3259	0.885252	0.638352	No
row_94	TUBB4A	4474	0.442321	0.570324	No		row_94	CD28	14231	-0.563243	-0.453519	Yes		row_94	PDE7B	15698	-1.63033	-0.144423	Yes		row_94	COL5A3	3279	0.874268	0.640125	No
row_95	CENPW	4488	0.438274	0.571451	No		row_95	TGFBI	14273	-0.574867	-0.450849	Yes		row_95	TRIM50	15800	-1.76382	-0.132987	Yes		row_95	FAM110B	3314	0.858786	0.640912	No
row_96	SGMS2	4579	0.418182	0.567695	No		row_96	CD14	14276	-0.575927	-0.445743	Yes		row_96	RNF150	15836	-1.82938	-0.1168	Yes		row_96	TNFRSF12A	3334	0.843696	0.642582	No
row_97	BCAR1	4690	0.392958	0.562582	No		row_97	STAB1	14284	-0.580016	-0.440911	Yes		row_97	PRR5L	15841	-1.85907	-0.0983918	Yes		row_97	APOL4	3336	0.84247	0.645368	No
row_98	TGM2	4939	0.349368	0.548685	No		row_98	MRO	14333	-0.59289	-0.438513	Yes		row_98	MCC	15880	-1.9191	-0.0814902	Yes		row_98	ALOX5	3356	0.830675	0.646994	No
row_99	COL8A2	5158	0.317803	0.536516	No		row_99	APPL2	14349	-0.59656	-0.434028	Yes		row_99	FAM177B	15889	-1.95361	-0.0623814	Yes		row_99	OSBP2	3432	0.787443	0.644988	No
row_100	COL6A2	5204	0.311069	0.535088	No		row_100	ULK3	14371	-0.600909	-0.429878	Yes		row_100	ADGB	15891	-1.95984	-0.042776	Yes		row_100	CCND2	3538	0.740515	0.640955	No
row_101	MYL9	5913	0.215804	0.491959	No		row_101	HTR2B	14386	-0.606601	-0.42524	Yes		row_101	ETV1	15892	-1.96105	-0.0230963	Yes		row_101	CEP70	3561	0.729727	0.642053	No
row_102	GPD1	5987	0.207578	0.488331	No		row_102	TFAP2C	14421	-0.615964	-0.421761	Yes		row_102	LRRC4	15894	-1.97034	-0.00338537	Yes		row_102	COL22A1	3585	0.720698	0.643058	No
row_103	GPR153	6710	0.138814	0.443991	No		row_103	GPR155	14425	-0.617188	-0.416343	Yes		row_103	EFCAB12	16007	-2.37706	0.0135221	Yes		row_103	RHBDL3	3652	0.695135	0.6413	No
row_104	ALDH18A1	7028	0.112956	0.424753	No		row_104	FAXDC2	14440	-0.620407	-0.411579	Yes									row_104	LYPD5	3766	0.651824	0.63647	No
row_105	PKIA	7119	0.103282	0.419605	No		row_105	ITSN1	14447	-0.621668	-0.406307	Yes									row_105	ATP1B2	3950	0.587392	0.627065	No
row_106	IGFBP2	7215	0.0947808	0.414109	No		row_106	DNM3	14525	-0.648848	-0.405205	Yes									row_106	ISYNA1	4078	0.546084	0.621006	No
row_107	CCL17	7307	0.0887937	0.408836	No		row_107	FZD2	14553	-0.659434	-0.400896	Yes									row_107	TCF7L2	4102	0.540331	0.621401	No
row_108	ARHGEF28	7318	0.0887937	0.408605	No		row_108	SELENOP	14559	-0.661609	-0.395199	Yes									row_108	PLEKHN1	4244	0.497929	0.614308	No
row_109	FHL1	7418	0.0843117	0.402814	No		row_109	CALML4	14670	-0.710458	-0.395591	Yes									row_109	TNNT1	4325	0.478047	0.610944	No
row_110	SPN	7433	0.0829471	0.402309	No		row_110	WWP1	14679	-0.713964	-0.389604	Yes									row_110	ITGA5	4504	0.434945	0.601335	No
row_111	ADAMTSL4	7528	0.0763854	0.396793	No		row_111	CRYBB1	14718	-0.72282	-0.385404	Yes									row_111	ATP2A3	5130	0.322154	0.563519	No
row_112	IFNLR1	7797	0.0568268	0.380358	No		row_112	KANK2	14766	-0.749879	-0.381518	Yes									row_112	NOS3	5163	0.316729	0.562598	No
row_113	SARDH	8355	0.0161491	0.345749	No		row_113	BNC2	14782	-0.754655	-0.375598	Yes									row_113	RHOF	5316	0.297381	0.554142	No
row_114	GIPC3	8376	0.0147255	0.344569	No		row_114	KCNMB4	14822	-0.777446	-0.370964	Yes									row_114	ID2	5337	0.294543	0.553893	No
row_115	KCNJ1	8484	0.00759914	0.33794	No		row_115	SLC46A1	14882	-0.809232	-0.367286	Yes									row_115	SETBP1	5755	0.235899	0.528734	No
row_116	DCSTAMP	8781	-0.0116639	0.319562	No		row_116	AP2A2	14892	-0.812807	-0.360464	Yes									row_116	SLC25A29	5853	0.221443	0.523444	No
row_117	ADRA2B	9418	-0.0541672	0.280202	No		row_117	NAIP	14896	-0.81357	-0.353262	Yes									row_117	ADAM19	5873	0.219469	0.523004	No
row_118	ITGB3	10619	-0.137794	0.206096	No		row_118	CCDC152	14905	-0.819435	-0.346318	Yes									row_118	PLD4	5962	0.210507	0.518238	No
row_119	ZBTB8A	10627	-0.138121	0.20627	No		row_119	MYO7A	14956	-0.846971	-0.341737	Yes									row_119	BEAN1	6030	0.202374	0.514751	No
row_120	KRT79	10654	-0.140973	0.205274	No		row_120	PLXDC1	14974	-0.856501	-0.335016	Yes									row_120	TMTC1	6170	0.188417	0.506736	No
row_121	UNC5B	11141	-0.176643	0.175795	No		row_121	HRH1	14975	-0.857111	-0.327232	Yes									row_121	ADGRE3	6398	0.166424	0.493169	No
row_122	SPTBN2	11329	-0.192448	0.165002	No		row_122	NFIA	14980	-0.859233	-0.319677	Yes									row_122	RIPOR2	6460	0.159776	0.489912	No
row_123	DOCK3	11565	-0.209955	0.151298	No		row_123	CD320	14991	-0.866673	-0.312428	Yes									row_123	ANK1	7421	0.0838596	0.430438	No
row_124	CALHM1	11583	-0.211314	0.151173	No		row_124	CTTNBP2	14995	-0.872709	-0.304689	Yes									row_124	RGCC	7435	0.082792	0.429909	No
row_125	ITPRIPL1	11761	-0.22666	0.141154	No		row_125	DISP1	15157	-0.879515	-0.306719	Yes									row_125	MCF2L	7762	0.0600595	0.409819	No
row_126	PODXL	11763	-0.226906	0.142094	No		row_126	TLR5	15239	-0.939933	-0.303223	Yes									row_126	CLEC12B	8256	0.021781	0.379205	No
row_127	NEDD8	11893	-0.238322	0.135115	No		row_127	MEF2C	15248	-0.945265	-0.295136	Yes									row_127	SULF2	9511	-0.0598462	0.30135	No
row_128	SLC27A3	11994	-0.246564	0.129978	No		row_128	CRHBP	15258	-0.95173	-0.287052	Yes									row_128	COL15A1	9632	-0.0698097	0.294116	No
row_129	SPON2	12421	-0.281722	0.104699	No		row_129	ACTRT3	15263	-0.955864	-0.27862	Yes									row_129	GPA33	9729	-0.07623	0.288398	No
row_130	TREML1	12454	-0.285283	0.103967	No		row_130	LPAR6	15271	-0.95984	-0.270339	Yes									row_130	DBN1	9761	-0.0783353	0.286733	No
row_131	FBP1	12513	-0.292382	0.101648	No		row_131	FCGBP	15329	-1.01877	-0.264633	Yes									row_131	HILPDA	10353	-0.120203	0.250352	No
row_132	GPX3	12522	-0.293715	0.102447	No		row_132	SCN1B	15330	-1.01886	-0.25538	Yes									row_132	ARAP3	11685	-0.219312	0.168242	No
row_133	GALNT12	12710	-0.315359	0.0921973	No		row_133	TNFRSF11A	15371	-1.05637	-0.248275	Yes									row_133	ENHO	12275	-0.26915	0.132489	No
row_134	GCHFR	12952	-0.342755	0.0787063	No		row_134	SYT1	15373	-1.05889	-0.23872	Yes									row_134	ADORA1	12561	-0.298625	0.115758	No
row_135	SPINT1	13598	-0.423477	0.0404178	No		row_135	ALK	15390	-1.08731	-0.229841	Yes									row_135	ITGB4	12707	-0.314832	0.107796	No
row_136	CLEC1A	13738	-0.450168	0.0337521	No		row_136	ITGA9	15409	-1.11082	-0.220873	Yes									row_136	FAM135B	13660	-0.435411	0.0500093	No
row_137	LGALSL	13904	-0.480049	0.0255996	No		row_137	F2RL3	15488	-1.22836	-0.21457	Yes									row_137	CAPN11	13811	-0.462332	0.0422354	No
row_138	HES2	13965	-0.494401	0.0240481	No		row_138	TBX1	15491	-1.23369	-0.203491	Yes									row_138	DSP	13881	-0.47588	0.0395493	No
row_139	CD1E	14034	-0.511138	0.0220724	No		row_139	LGI2	15495	-1.24146	-0.192403	Yes									row_139	MDGA1	14022	-0.50811	0.0325526	No
row_140	SORT1	14041	-0.512871	0.0239647	No		row_140	PKD1L3	15503	-1.24665	-0.181516	Yes									row_140	S1PR4	14104	-0.528477	0.0292974	No
row_141	MOB3B	14042	-0.513194	0.026232	No		row_141	MS4A6A	15515	-1.26325	-0.170728	Yes									row_141	BPI	14246	-0.567048	0.0224377	No
row_142	ACOT4	14157	-0.543257	0.0215341	No		row_142	LTC4S	15550	-1.31922	-0.160863	Yes									row_142	TMEM45B	14579	-0.66985	0.00403647	No
row_143	DNASE2B	14213	-0.56009	0.0205841	No		row_143	LPAR5	15590	-1.37571	-0.150795	Yes									row_143	NRGN	14584	-0.672107	0.00605989	No
row_144	CD1B	14381	-0.604599	0.0128574	No		row_144	SPTLC3	15655	-1.5123	-0.141043	Yes									row_144	KCNA2	14674	-0.712042	0.00292732	No
row_145	PCBP4	14406	-0.613022	0.0140714	No		row_145	ADGRG6	15670	-1.5535	-0.127806	Yes									row_145	NPAS2	15238	-0.938725	-0.028944	No
row_146	DCDC2	14551	-0.659112	0.00801749	No		row_146	IGFBP4	15797	-1.75309	-0.119724	Yes									row_146	CHRD	15241	-0.940567	-0.0258884	No
row_147	TMEM266	14560	-0.661654	0.0104426	No		row_147	KLHL13	15826	-1.80389	-0.105084	Yes									row_147	MCEMP1	15298	-0.990465	-0.0260254	No
row_148	TMEM45B	14579	-0.66985	0.0122812	No		row_148	OLFML3	15830	-1.81454	-0.088791	Yes									row_148	EPB41L4A	15335	-1.02042	-0.0248163	No
row_149	DCLK2	14715	-0.721411	0.00706291	No		row_149	PCDH12	15845	-1.86577	-0.0727175	Yes									row_149	POMC	15358	-1.04169	-0.0226637	No
row_150	RTKN	14754	-0.743882	0.00798337	No		row_150	MCC	15880	-1.9191	-0.0574041	Yes									row_150	NFE2	15417	-1.1248	-0.0224711	No
row_151	FGD5	14936	-0.837063	0.000411949	No		row_151	INKA1	15906	-2.03064	-0.0405178	Yes									row_151	GABRR2	15423	-1.12823	-0.0189678	No
row_152	ALOX5AP	14989	-0.86583	0.000999499	No		row_152	DUSP27	15979	-2.29988	-0.0241106	Yes									row_152	CAMK2B	15519	-1.27142	-0.0205825	No
row_153	PTGDS	15286	-0.978881	-0.0131056	No		row_153	LYVE1	16207	-4.33337	0.00112029	Yes									row_153	ARMH1	15614	-1.43797	-0.021572	No
row_154	SCG5	15299	-0.990525	-0.00947663	No																row_154	TRIM7	15752	-1.70704	-0.0243283	No
row_155	HSPB7	15332	-1.0195	-0.0069649	No																row_155	COL27A1	15798	-1.75631	-0.0211913	No
row_156	HPGD	15538	-1.30161	-0.0139783	No																row_156	PPP2R2B	15834	-1.82188	-0.0172101	No
row_157	CD1A	15540	-1.30894	-0.00825769	No																row_157	TSPAN2	15913	-2.07581	-0.0150471	No
row_158	ATP2B2	15553	-1.32207	-0.00316398	No																row_158	RAP1GAP	15916	-2.0863	-0.00811773	No
row_159	SOBP	15572	-1.35575	0.00170496	No																row_159	ATG9B	16178	-3.76521	-0.011634	No
row_160	PITX1	15663	-1.52656	0.0028456	No																row_160	CCR2	16204	-4.28789	0.00130728	No
row_161	CD1C	15707	-1.65002	0.00745802	No
row_162	CAMP	15731	-1.67972	0.0134469	No
row_163	SUSD3	15825	-1.80377	0.0156254	No
row_164	RAP1GAP	15916	-2.0863	0.019239	No
